# Supplementary material for: Collective intelligence defines biological functions in Wikipedia as communities in the hidden protein connection network
Source: PLoS Comput Biol. 2020 Feb 18;16(2):e1007652. doi: 10.1371/journal.pcbi.1007652 (PMC7048313; doi:10.1371/journal.pcbi.1007652)
Supplement: S1 File — (XLSX) [file pcbi.1007652.s003.xlsx]

## Sheet: ChangeInPageRank
PROTEIN PAGE TITLE	HUGO	PAGERANK2013	PAGERANK2017	LOGRATIO	RATIO
Peroxiredoxin 1	PRDX1	3423	315	-1.0361	10.8667
O-6-methylguanine-DNA methyltransferase	MGMT	1856	174	-1.02803	10.6667
PRDX4	PRDX4	3455	340	-1.00697	10.1618
PRDX3	PRDX3	3552	371	-0.981099	9.57412
FANCB	FANCB	3240	351	-0.965238	9.23077
NEIL1	NEIL1	2939	326	-0.954982	9.01534
ERCC4	ERCC4	2403	296	-0.909462	8.11824
PCSK9	PCSK9	2684	344	-0.892224	7.80233
CCL12	CCL2	2429	333	-0.862983	7.29429
FOSB	FOSB	1021	143	-0.85369	7.13986
YAP1	YAP1	3624	593	-0.786133	6.1113
Stathmin	STMN1	3848	667	-0.761109	5.76912
HAMP	HAMP	964	178	-0.733657	5.41573
HMGA2	HMGA2	2549	475	-0.729676	5.36632
SLC10A1	SLC10A1	4578	871	-0.720658	5.25603
FANCF	FANCF	2036	396	-0.711083	5.14141
SLC5A3	SLC5A3	3667	725	-0.703973	5.05793
MSH4	MSH4	1818	372	-0.689051	4.8871
IL2RA	IL2RA	2354	500	-0.672836	4.708
PD-L1	CD274	3074	673	-0.659689	4.56761
FGF18	FGF18	4465	991	-0.653748	4.50555
LAG3	LAG3	4686	1073	-0.640203	4.36719
Transforming growth factor, beta 3	TGFB3	2640	617	-0.631319	4.27877
Klotho (biology)	KL	3751	880	-0.629664	4.2625
ECT2	ECT2	3707	875	-0.627015	4.23657
Growth hormone secretagogue receptor	GHSR	1554	368	-0.625603	4.22283
Auxilin	DNAJC6	3813	914	-0.620321	4.17177
SREBP cleavage activating protein	SCAP	2756	662	-0.619421	4.16314
TAAR1	TAAR1	462	111	-0.619319	4.16216
SLC1A2	SLC1A2	2434	592	-0.613999	4.11149
Nebulette	NEBL	4264	1052	-0.607801	4.05323
EHMT2	EHMT2	3426	911	-0.575269	3.7607
Sortilin 1	SORT1	2529	674	-0.574289	3.75223
KDELR3	KDELR3	2260	605	-0.572353	3.73554
Cytochrome c oxidase subunit III	MT-CO3	2462	660	-0.571744	3.7303
RNF8	RNF8	4068	1116	-0.561717	3.64516
PDPN	PDPN	4594	1268	-0.559072	3.62303
MRAS	MRAS	2637	735	-0.554823	3.58776
GAS6	GAS6	2380	676	-0.54663	3.52071
MT-ND4L	MT-ND4L	3158	902	-0.544206	3.50111
Peroxisome proliferator-activated receptor delta	PPARD	2004	579	-0.539219	3.46114
Lipoprotein(a)	LPA	586	170	-0.537449	3.44706
ERCC1	ERCC1	404	118	-0.534499	3.42373
CCR2	CCR2	1870	549	-0.532269	3.40619
MYB (gene)	MYB	952	283	-0.526851	3.36396
MRE11A	MRE11	869	260	-0.524046	3.34231
FOXG1	FOXG1	2951	884	-0.523517	3.33824
CNTRL	CNTRL	4826	1457	-0.520128	3.31229
SLC30A3	SLC30A3	4580	1411	-0.511338	3.24592
RAPGEF2	RAPGEF2	2912	901	-0.509467	3.23196
Anaplastic lymphoma kinase	ALK	1523	481	-0.500555	3.16632
Niacin receptor 2	HCAR2	2435	772	-0.498882	3.15415
TAAR2	TAAR2	3928	1253	-0.49622	3.13488
TSEN2	TSEN2	3594	1157	-0.492245	3.10631
MAPRE2	MAPRE2	4112	1342	-0.486301	3.06408
Myogenin	MYOG	843	276	-0.484918	3.05435
RYR3	RYR3	3705	1219	-0.482785	3.03938
KCNE2	KCNE2	1744	586	-0.473649	2.97611
Werner syndrome ATP-dependent helicase	WRN	623	210	-0.472269	2.96667
Gephyrin	GPHN	2722	918	-0.472045	2.96514
Clusterin	CLU	4556	1539	-0.471345	2.96036
Hemoglobin, alpha 1	HBA1	372	126	-0.470172	2.95238
TSEN34	TSEN34	4210	1437	-0.466825	2.92971
FGF3	FGF3	3866	1333	-0.462432	2.90023
CHD1L	CHD1L	2419	840	-0.459357	2.87976
FGF21	FGF21	2241	780	-0.458347	2.87308
Thymosin beta-4	TMSB4X	1594	555	-0.458195	2.87207
TRPV3	TRPV3	3961	1381	-0.457611	2.86821
KCNJ10	KCNJ10	3923	1380	-0.453739	2.84275
FGF17	FGF17	4551	1602	-0.453444	2.84082
Leptin receptor	LEPR	1709	607	-0.449553	2.81549
Apolipoprotein C3	APOC3	1536	547	-0.448404	2.80804
PAX1	PAX1	2945	1054	-0.446245	2.79412
CDKN2B	CDKN2B	1684	610	-0.441012	2.76066
Artemin	ARTN	4436	1621	-0.437209	2.73658
PAX5	PAX5	3759	1377	-0.436138	2.72985
HMGA1	HMGA1	1192	441	-0.431838	2.70295
Dyskerin	DKC1	2706	1002	-0.43146	2.7006
CD163	CD163	3449	1289	-0.42744	2.67572
KDELR2	KDELR2	1607	604	-0.424979	2.6606
Sirtuin 1	SIRT1	653	247	-0.422216	2.64372
Peroxisome proliferator-activated receptor gamma	PPARG	166	63	-0.420768	2.63492
Ku80	XRCC5	1149	437	-0.419839	2.62929
KDELR1	KDELR1	1458	558	-0.417123	2.6129
NFIL3	NFIL3	4397	1692	-0.414756	2.5987
EIF1AX	EIF1AX	4427	1706	-0.41413	2.59496
MLH3	MLH3	2618	1009	-0.414078	2.59465
SORL1	SORL1	4534	1750	-0.413443	2.59086
NALP3	NLRP3	2118	819	-0.412642	2.58608
SESN2	SESN2	4189	1622	-0.41206	2.58261
DCTN2	DCTN2	3794	1470	-0.41178	2.58095
FOSL2	FOSL2	3953	1534	-0.411101	2.57692
HOMER1	HOMER1	2407	935	-0.410664	2.57433
Dopamine receptor D1	DRD1	164	64	-0.408664	2.5625
SLBP	SLBP	4606	1800	-0.408051	2.55889
KLRB1	KLRB1	2805	1102	-0.405751	2.54537
Tryptophan 2,3-dioxygenase	TDO2	2694	1070	-0.401014	2.51776
CDR1 (gene)	CDR1	2728	1087	-0.399615	2.50966
5-HT5A receptor	HTR5A	1055	422	-0.39794	2.5
CDR2 (gene)	CDR2	2685	1080	-0.395521	2.48611
FGF6	FGF6	4552	1843	-0.392677	2.46989
CHI3L1	CHI3L1	2537	1028	-0.392327	2.4679
Myf6	MYF6	1665	680	-0.388905	2.44853
MAP4	MAP4	4031	1654	-0.386877	2.43712
DCDC2	DCDC2	4671	1917	-0.386788	2.43662
5-HT7 receptor	HTR7	419	172	-0.386686	2.43605
PLCB2	PLCB2	1886	784	-0.381226	2.40561
SIRT2	SIRT2	3504	1458	-0.380807	2.40329
ISL1	ISL1	3069	1277	-0.380806	2.40329
JUNB	JUNB	3340	1390	-0.380732	2.40288
EEF2K	EEF2K	4836	2021	-0.37892	2.39287
Myf5	MYF5	1020	429	-0.376143	2.37762
SRGAP2	SRGAP2	4509	1910	-0.373047	2.36073
JunD	JUND	1973	838	-0.371883	2.35442
PDK4	PDK4	4638	1982	-0.369227	2.34006
ALOX12	ALOX12	2169	933	-0.366378	2.32476
GroEL	NONE	179	77	-0.366362	2.32468
MLH1	MLH1	265	114	-0.366341	2.32456
GRIA1	GRIA1	2160	936	-0.363178	2.30769
NTHL1	NTHL1	4605	2000	-0.3622	2.3025
DLL4	DLL4	3044	1325	-0.361229	2.29736
TRPV5	TRPV5	3450	1507	-0.359706	2.28932
TIMM44	TIMM44	4081	1784	-0.359372	2.28756
Galanin receptor 1	GALR1	4283	1882	-0.357128	2.27577
Neurotrophin-4	NTF4	1315	578	-0.356998	2.27509
Galanin receptor 3	GALR3	4285	1901	-0.352969	2.25408
EIF4EBP1	EIF4EBP1	1927	861	-0.349879	2.2381
Kisspeptin	KISS1	1000	449	-0.347754	2.22717
GPR84	GPR84	4771	2158	-0.344558	2.21084
KLK5	KLK5	2120	961	-0.343612	2.20604
MSH5	MSH5	3399	1542	-0.343267	2.20428
C-C chemokine receptor type 7	CCR7	1889	858	-0.342745	2.20163
MAPRE1	MAPRE1	2893	1322	-0.340117	2.18835
MUS81	MUS81	4289	1962	-0.339657	2.18603
FOXO3	FOXO3	1952	893	-0.339628	2.18589
DCTN1	DCTN1	2487	1146	-0.336491	2.17016
CHD2	CHD2	3205	1477	-0.336448	2.16994
Neurotrophin-3	NTF3	768	355	-0.335133	2.16338
Galanin receptor 2	GALR2	4284	1983	-0.334527	2.16036
FGF4	FGF4	2516	1172	-0.331783	2.14676
SIX1	SIX1	2402	1121	-0.330967	2.14273
FOSL1	FOSL1	2217	1036	-0.330406	2.13996
IL12A	IL12A	4492	2100	-0.33022	2.13905
PRKCQ	PRKCQ	1470	688	-0.329729	2.13663
FKBPL	FKBPL	4385	2055	-0.329158	2.13382
Cysteinyl leukotriene receptor 2	CYSLTR2	3430	1610	-0.328468	2.13043
KiSS1-derived peptide receptor	KISS1R	4071	1911	-0.32844	2.1303
IKBKE	IKBKE	4095	1926	-0.327598	2.12617
Alpha-1B adrenergic receptor	ADRA1B	1003	473	-0.32644	2.12051
GATA3	GATA3	1471	696	-0.325003	2.11351
HMGB1	HMGB1	1084	513	-0.324912	2.11306
P70-S6 Kinase 1	RPS6KB1	867	411	-0.324177	2.10949
CHD4	CHD4	1527	726	-0.322902	2.10331
FLT4	FLT4	2177	1037	-0.32208	2.09932
SPIB	SPIB	3560	1699	-0.321257	2.09535
BRCA1	BRCA1	23	11	-0.320335	2.09091
ACP2	ACP2	3442	1652	-0.318801	2.08354
CD63	CD63	1521	731	-0.318212	2.08071
KLF4	KLF4	767	369	-0.317769	2.07859
Nav1.2	SCN2A	2486	1198	-0.317044	2.07513
5-HT6 receptor	HTR6	487	236	-0.314617	2.06356
CEACAM1	CEACAM1	3028	1468	-0.31443	2.06267
Heparanase	HPSE	2789	1354	-0.31383	2.05982
HDAC6	HDAC6	2420	1184	-0.310464	2.04392
EEA1	EEA1	3217	1574	-0.310446	2.04384
PICALM	PICALM	3171	1553	-0.310025	2.04185
TFEB	TFEB	3767	1851	-0.308589	2.03512
Renalase	RNLS	4876	2400	-0.307852	2.03167
SPI1	SPI1	1643	809	-0.307689	2.0309
CKAP5	CKAP5	3518	1733	-0.307497	2.03001
U2 small nuclear RNA auxiliary factor 1	U2AF1	2383	1174	-0.307456	2.02981
SMUG1	SMUG1	3830	1887	-0.307427	2.02968
CCL7	CCL7	2333	1151	-0.306839	2.02693
DNA-PKcs	PRKDC	817	404	-0.305841	2.02228
SNAI1	SNAI1	1782	883	-0.304947	2.01812
Nucleolar protein, member A1	GAR1	3750	1859	-0.304752	2.01721
GroES	HSPE1	855	424	-0.3046	2.01651
Alpha-1D adrenergic receptor	ADRA1D	1860	925	-0.303371	2.01081
FBXO32	FBXO32	4331	2156	-0.302939	2.00881
BRAF (gene)	BRAF	325	162	-0.302368	2.00617
Vasopressin	AVP	2	1	-0.30103	2
Hepcidin	HAMP	355	178	-0.299808	1.99438
Orthodenticle homeobox 2	OTX2	3116	1565	-0.299083	1.99105
SYNGAP1	SYNGAP1	2950	1483	-0.298681	1.98921
PCDH15	PCDH15	2182	1097	-0.298648	1.98906
Cathepsin H	CTSH	3628	1826	-0.298167	1.98686
CDH23	CDH23	2015	1015	-0.297809	1.98522
FKBP2	FKBP2	3586	1807	-0.297652	1.9845
MSH2	MSH2	255	129	-0.29595	1.97674
Flap structure-specific endonuclease 1	FEN1	660	335	-0.294499	1.97015
PMS2	PMS2	441	224	-0.294191	1.96875
Cathepsin D	CTSD	2374	1207	-0.293773	1.96686
Beta-synuclein	SNCB	4448	2267	-0.292713	1.96206
Aurora B kinase	AURKB	1542	788	-0.291558	1.95685
GTF3C1	GTF3C1	4321	2209	-0.291389	1.95609
ID3 (gene)	ID3	2884	1480	-0.289734	1.94865
Ryanodine receptor 2	RYR2	1260	650	-0.287457	1.93846
KIF1C	KIF1C	3621	1872	-0.286523	1.93429
SCNN1B	SCNN1B	3536	1829	-0.286299	1.9333
Haptocorrin	TCN1	842	436	-0.285826	1.93119
KIAA0101	PCLAF	4131	2149	-0.283819	1.92229
Triadin	TRDN	3484	1814	-0.283441	1.92062
FOXN1	FOXN1	3188	1660	-0.28341	1.92048
STAT3	STAT3	236	123	-0.283007	1.9187
Glucokinase	GCK	291	152	-0.282049	1.91447
SYNPO	SYNPO	4287	2246	-0.280744	1.90873
TOP3A	TOP3A	4075	2135	-0.28073	1.90867
GSK3B	GSK3B	463	243	-0.279975	1.90535
HDAC8	HDAC8	4117	2161	-0.279926	1.90514
Beta-secretase 1	BACE1	556	292	-0.279692	1.90411
Surfactant protein D	SFTPD	2450	1295	-0.276896	1.89189
Dopamine receptor D5	DRD5	558	295	-0.276812	1.89153
IHH (protein)	IHH	2039	1078	-0.276798	1.89147
37500	37500	3533	1869	-0.276534	1.89032
Rad50	RAD50	765	405	-0.276206	1.88889
Ribosomal protein SA	RPSA	3763	1998	-0.274939	1.88338
CD81	CD81	726	386	-0.274349	1.88083
Peroxisome proliferator-activated receptor alpha	PPARA	615	327	-0.274327	1.88073
MAP1LC3A	MAP1LC3A	4547	2418	-0.274269	1.88048
RAD51L1	RAD51B	2432	1296	-0.273359	1.87654
XBP1	XBP1	1317	703	-0.27263	1.8734
GFI1	GFI1	3068	1640	-0.272012	1.87073
MHC class I polypeptide-related sequence A	MICA	1477	790	-0.271753	1.86962
TANK-binding kinase 1	TBK1	1107	595	-0.269631	1.8605
Cytochrome c oxidase subunit II	MT-CO2	1057	569	-0.268963	1.85764
PAX3	PAX3	940	507	-0.26812	1.85404
BIN1	BIN1	2353	1271	-0.267476	1.8513
SUZ12	SUZ12	4449	2404	-0.267328	1.85067
MARK3	MARK3	3949	2140	-0.266073	1.84533
ALX1	ALX1	3559	1931	-0.265546	1.84309
PTRF	CAVIN1	4230	2300	-0.264613	1.83913
Interleukin 6	IL6	22	12	-0.263241	1.83333
EYA1	EYA1	2889	1578	-0.262641	1.8308
Hepatocyte growth factor	HGF	366	200	-0.262451	1.83
GPR18	GPR18	3319	1815	-0.262131	1.82865
TOP1	TOP1	1237	677	-0.261781	1.82718
DMC1 (gene)	DMC1	398	218	-0.261427	1.82569
Ephrin-A5	EFNA5	3353	1837	-0.261324	1.82526
IFI16	IFI16	4644	2547	-0.260863	1.82332
ETS1	ETS1	2280	1252	-0.260331	1.82109
FKBP5	FKBP5	1449	799	-0.258522	1.81352
Binding immunoglobulin protein	HSPA5	841	465	-0.257343	1.8086
BMI1	BMI1	1479	818	-0.257215	1.80807
PCDHY	PCDH11Y	1844	1020	-0.257161	1.80784
Vesicular monoamine transporter 2	SLC18A2	493	273	-0.256684	1.80586
BCL10	BCL10	1050	582	-0.256266	1.80412
Beta-2 microglobulin	B2M	294	163	-0.25616	1.80368
Carnitine palmitoyltransferase II	CPT2	2113	1173	-0.255601	1.80136
FOXP2	FOXP2	185	103	-0.254335	1.79612
LIG4	LIG4	1116	622	-0.253874	1.79421
Beta-1 adrenergic receptor	ADRB1	222	124	-0.252931	1.79032
LINGO1	LINGO1	3782	2116	-0.252206	1.78733
Brain-derived neurotrophic factor	BDNF	41	23	-0.251056	1.78261
ASXL1	ASXL1	4783	2684	-0.250918	1.78204
Interleukin 33	IL33	3821	2147	-0.250345	1.77969
BECN1	BECN1	1481	833	-0.24991	1.77791
SMN2	SMN2	2988	1681	-0.249813	1.77751
COX4I1	COX4I1	4682	2644	-0.24817	1.7708
NRF1	NRF1	2572	1454	-0.247707	1.76891
PTGS1	PTGS1	320	181	-0.247471	1.76796
Interleukin 13 receptor, alpha 1	IL13RA1	4014	2272	-0.247169	1.76673
TIMP1	TIMP1	3385	1916	-0.247163	1.7667
Twist transcription factor	TWIST1	1432	812	-0.246387	1.76355
Cubilin	CUBN	1667	946	-0.246044	1.76216
CENPA	CENPA	1832	1043	-0.244641	1.75647
RCC1	RCC1	2024	1153	-0.244381	1.75542
CAMK2G	CAMK2G	2781	1586	-0.243898	1.75347
GPRC6A	GPRC6A	4540	2592	-0.243421	1.75154
Phospholamban	PLN	938	536	-0.243038	1.75
KLF2	KLF2	3296	1884	-0.242906	1.74947
Aurora A kinase	AURKA	661	378	-0.24271	1.74868
GJD2	GJD2	4323	2473	-0.242561	1.74808
GTF2H5	GTF2H5	2829	1620	-0.242118	1.7463
Versican	VCAN	722	415	-0.240489	1.73976
Butyrophilin, subfamily 3, member A1	BTN3A1	3787	2184	-0.239043	1.73397
Galanin	GAL	1108	642	-0.237005	1.72586
FKBP52	FKBP4	1865	1082	-0.236452	1.72366
LAMP1	LAMP1	3847	2232	-0.236428	1.72357
MTDH	MTDH	4338	2519	-0.236061	1.72211
AKR1C3	AKR1C3	4773	2775	-0.235528	1.72
APOBEC3B	APOBEC3B	4808	2804	-0.234186	1.71469
PARP1	PARP1	564	329	-0.234083	1.71429
COX17	COX17	4827	2816	-0.234045	1.71413
HAPLN1	HAPLN1	4203	2452	-0.234039	1.71411
AIM2	AIM2	4725	2763	-0.233021	1.7101
Methylenetetrahydrofolate reductase	MTHFR	475	279	-0.231089	1.70251
PDE4D	PDE4D	3457	2032	-0.230776	1.70128
Estrogen receptor beta	ESR2	438	258	-0.229854	1.69767
FTO gene	FTO	1614	951	-0.229723	1.69716
EPAS1	EPAS1	1332	786	-0.229082	1.69466
HBB	HBB	149	88	-0.228704	1.69318
CXCR5	CXCR5	2799	1655	-0.228205	1.69124
Sp7 transcription factor	SP7	3438	2035	-0.227741	1.68943
TP53INP1	TP53INP1	3144	1862	-0.227503	1.68851
Corticotropin releasing hormone receptor 1	CRHR1	1126	668	-0.226762	1.68563
PTK2	PTK2	224	133	-0.226396	1.68421
FKBP3	FKBP3	2373	1409	-0.226387	1.68417
COX5B	COX5B	3339	1984	-0.226075	1.68296
Niacin receptor 1	HCAR1	1444	859	-0.225574	1.68102
GFRA3	GFRA3	4478	2664	-0.22555	1.68093
ST8SIA1	ST8SIA1	4627	2753	-0.225493	1.68071
CAMK2B	CAMK2B	2748	1637	-0.224968	1.67868
MECP2	MECP2	668	398	-0.224893	1.67839
IRS2	IRS2	1785	1067	-0.223474	1.67291
Caspase 1	CASP1	636	381	-0.222532	1.66929
UBTF	UBTF	1634	979	-0.222469	1.66905
Thrombin	F2	15	9	-0.221849	1.66667
Insulin-like growth factor 1	IGF1	35	21	-0.221849	1.66667
SCNN1G	SCNN1G	2887	1739	-0.220147	1.66015
ARID3A	ARID3A	3642	2194	-0.220103	1.65998
SGK3	SGK3	3912	2359	-0.219671	1.65833
Amphiregulin	AREG	1473	890	-0.218813	1.65506
EMX2	EMX2	2246	1358	-0.21851	1.6539
SEMA4D	SEMA4D	3927	2377	-0.218032	1.65208
MAP1A	MAP1A	2242	1362	-0.216459	1.64611
C11orf30	EMSY	3357	2041	-0.216108	1.64478
Progesterone receptor	PGR	189	115	-0.215764	1.64348
CDH2	CDH2	519	316	-0.21548	1.64241
Arachidonate 5-lipoxygenase	ALOX5	303	185	-0.214271	1.63784
Biglycan	BGN	1012	618	-0.214192	1.63754
PIGT	PIGT	3716	2277	-0.212713	1.63197
P-glycoprotein	ABCB1	119	73	-0.212224	1.63014
CAMK2A	CAMK2A	1999	1229	-0.211261	1.62653
ELK1	ELK1	1652	1016	-0.211116	1.62598
CAMK1	CAMK1	3351	2061	-0.211096	1.62591
Nerve growth factor	NGF	52	32	-0.210853	1.625
GRIA2	GRIA2	1632	1005	-0.210554	1.62388
BCL9	BCL9	2524	1558	-0.209522	1.62003
MARK4	MARK4	3574	2214	-0.207977	1.61427
DNM1	DNM1	1595	989	-0.207564	1.61274
GPR55	GPR55	1861	1154	-0.207541	1.61265
DNA repair and recombination protein RAD54-like	RAD54L	4800	2992	-0.20528	1.60428
Macrophage migration inhibitory factor	MIF	1194	746	-0.204265	1.60054
HNRPD	HNRNPD	3485	2180	-0.203746	1.59862
ITGAE	ITGAE	2547	1595	-0.203268	1.59687
Dermatopontin	DPT	4691	2940	-0.202918	1.59558
RAGE (receptor)	AGER	2731	1722	-0.200289	1.58595
TEAD1	TEAD1	1430	903	-0.199648	1.58361
Muscarinic acetylcholine receptor M1	CHRM1	285	180	-0.199572	1.58333
H2AFZ	H2AFZ	1425	900	-0.199572	1.58333
CTCF	CTCF	1656	1048	-0.198699	1.58015
LSM10	LSM10	3967	2516	-0.197752	1.57671
EZH2	EZH2	1354	860	-0.19712	1.57442
MT-CYB	MT-CYB	790	502	-0.196923	1.57371
Catechol-O-methyl transferase	COMT	102	65	-0.195687	1.56923
IRF7	IRF7	3119	1989	-0.195381	1.56812
Granulin	GRN	2117	1351	-0.195066	1.56699
TFAM	TFAM	3852	2459	-0.194928	1.56649
FGF7	FGF7	988	633	-0.193353	1.56082
RAB11FIP3	RAB11FIP3	4115	2637	-0.19326	1.56049
TLR8	TLR8	2908	1866	-0.192683	1.55841
Interleukin 11	IL11	777	499	-0.19232	1.55711
SESN1	SESN1	4003	2575	-0.191608	1.55456
PAX9	PAX9	2060	1331	-0.189689	1.54771
GABBR2	GABBR2	1711	1106	-0.189495	1.54702
GATA2	GATA2	1172	758	-0.189258	1.54617
Sonic hedgehog	SHH	54	35	-0.188326	1.54286
PRDM16	PRDM16	2291	1485	-0.188299	1.54276
XRCC2	XRCC2	1840	1194	-0.187813	1.54104
Hypocretin (orexin) receptor 1	HCRTR1	1501	975	-0.187376	1.53949
MOCOS	MOCOS	3964	2579	-0.186682	1.53703
Heterogeneous nuclear ribonucleoprotein A1	HNRNPA1	1881	1224	-0.186607	1.53676
CYP3A5	CYP3A5	1072	700	-0.185097	1.53143
ERCC5	ERCC5	2210	1446	-0.184224	1.52835
SCNN1A	SCNN1A	2592	1700	-0.183186	1.52471
ADAM10	ADAM10	3141	2062	-0.182779	1.52328
MECOM	MECOM	2921	1919	-0.182457	1.52215
Oxoguanine glycosylase	OGG1	1376	905	-0.18197	1.52044
RAD51	RAD51	91	60	-0.18089	1.51667
ERBB4	ERBB4	1277	843	-0.180363	1.51483
SLC45A2	SLC45A2	1136	750	-0.180317	1.51467
DLX6	DLX6	1934	1278	-0.179926	1.5133
INPP5D	INPP5D	1272	841	-0.179691	1.51249
BAP1	BAP1	3422	2264	-0.179404	1.51148
Neuroblastoma RAS viral oncogene homolog	NRAS	1278	846	-0.17916	1.51064
PAX6	PAX6	252	167	-0.178684	1.50898
Perlecan	HSPG2	196	130	-0.178313	1.50769
Transportin 1	TNPO1	2661	1766	-0.178054	1.5068
APOBEC3C	APOBEC3C	4351	2889	-0.177842	1.50606
Brevican	BCAN	1795	1192	-0.177788	1.50587
Ubiquitin carboxy-terminal hydrolase L1	UCHL1	1731	1150	-0.177599	1.50522
CDKN1B	CDKN1B	331	220	-0.177405	1.50455
Interleukin-23 receptor	IL23R	2425	1612	-0.177347	1.50434
EXOC8	EXOC8	3680	2456	-0.175619	1.49837
BRF1 (gene)	BRF1	2535	1693	-0.175321	1.49734
Vinculin	VCL	755	505	-0.174656	1.49505
NPR1	NPR1	1896	1269	-0.174377	1.49409
TCF4	TCF4	3053	2045	-0.174033	1.49291
MAML1	MAML1	3602	2413	-0.173986	1.49275
TRADD	TRADD	900	603	-0.173925	1.49254
Thrombopoietin receptor	MPL	1531	1026	-0.173828	1.4922
SOX2	SOX2	349	234	-0.17361	1.49145
CYP4F2	CYP4F2	2629	1763	-0.173538	1.49121
Angiotensin II receptor type 1	AGTR1	893	600	-0.1727	1.48833
CAMK4	CAMK4	3097	2082	-0.17246	1.48751
PPARGC1A	PPARGC1A	336	226	-0.172231	1.48673
38261	POU5F1	272	183	-0.172118	1.48634
Desmin	DES	245	165	-0.171682	1.48485
IL18BP	IL18BP	4226	2847	-0.171542	1.48437
BRD4	BRD4	1333	899	-0.17107	1.48276
HSF1	HSF1	676	456	-0.170982	1.48246
CTGF	CTGF	658	445	-0.169866	1.47865
TNK2	TNK2	2813	1903	-0.169731	1.47819
GLI3	GLI3	944	639	-0.169471	1.47731
Beta-catenin	CTNNB1	65	44	-0.169461	1.47727
FOXM1	FOXM1	2137	1447	-0.169336	1.47685
SV2B	SV2B	3999	2709	-0.169142	1.47619
Cyclin-dependent kinase 5	CDK5	834	565	-0.169118	1.47611
TAS1R2	TAS1R2	2230	1514	-0.168179	1.47292
L1 (protein)	L1CAM	2453	1667	-0.167762	1.47151
CUL4A	CUL4A	1670	1135	-0.167721	1.47137
C-Fos	FOS	153	104	-0.167658	1.47115
Hormone-sensitive lipase	LIPE	1112	756	-0.167583	1.4709
Heart-type fatty acid binding protein	FABP3	2556	1740	-0.167012	1.46897
Muscarinic acetylcholine receptor M4	CHRM4	680	463	-0.166928	1.46868
SETD2	SETD2	3719	2536	-0.166277	1.46648
ZEB2	ZEB2	2467	1685	-0.165569	1.46409
Leukotriene C4 synthase	LTC4S	669	458	-0.164561	1.4607
NKX2-2	NKX2-2	3132	2148	-0.163787	1.4581
NEUROD2	NEUROD2	1275	876	-0.163006	1.45548
Huntingtin	HTT	330	227	-0.162488	1.45374
L-selectin	SELL	697	480	-0.161992	1.45208
Cytochrome c	CYCS	29	20	-0.161368	1.45
CKS1B	CKS1B	3894	2686	-0.16129	1.44974
DDB1	DDB1	1138	785	-0.161273	1.44968
C9orf72	C9orf72	1505	1039	-0.160921	1.44851
JARID1B	KDM5B	3335	2303	-0.160802	1.44811
DNA polymerase beta	POLB	850	589	-0.159304	1.44312
FBLN5	FBLN5	2760	1914	-0.158967	1.44201
CYP2B6	CYP2B6	547	380	-0.158204	1.43947
TRPV2	TRPV2	3374	2344	-0.158187	1.43942
Sclerostin	SOST	1511	1050	-0.158075	1.43905
XRCC1	XRCC1	702	488	-0.157917	1.43852
Nav1.4	SCN4A	1942	1350	-0.157915	1.43852
Interleukin-12 subunit beta	IL12B	1765	1228	-0.157546	1.4373
PNKP	PNKP	3139	2185	-0.15734	1.43661
ICAM-1	ICAM1	221	154	-0.156872	1.43506
ADH1C	ADH1C	2838	1978	-0.156786	1.43478
CYFIP2	CYFIP2	4609	3214	-0.156561	1.43404
Cathepsin B	CTSB	908	634	-0.155997	1.43218
CX3CR1	CX3CR1	2388	1668	-0.155838	1.43165
RGS16	RGS16	3120	2181	-0.155499	1.43054
PAX2	PAX2	1335	934	-0.155134	1.42934
MDA5	IFIH1	1119	783	-0.155068	1.42912
COPZ1	COPZ1	3948	2764	-0.154839	1.42836
BRD2	BRD2	4097	2872	-0.154282	1.42653
HtrA serine peptidase 2	HTRA2	2227	1562	-0.154039	1.42574
DDB2	DDB2	1613	1132	-0.153788	1.42491
Sequestosome 1	SQSTM1	1392	978	-0.1533	1.42331
Pregnancy-associated plasma protein A	PAPPA	1167	821	-0.152728	1.42144
CDON	CDON	2920	2056	-0.15236	1.42023
TJP3	TJP3	3825	2695	-0.152073	1.41929
HPR (gene)	HPR	4684	3301	-0.151971	1.41896
NPM1	NPM1	1006	709	-0.151952	1.4189
Muscarinic acetylcholine receptor M3	CHRM3	302	213	-0.151627	1.41784
RAD51C	RAD51C	1263	891	-0.151526	1.41751
Keratin 5	KRT5	686	484	-0.151479	1.41736
CMKLR1	CMKLR1	3159	2230	-0.151245	1.41659
RAD51L3	RAD51D	1842	1303	-0.150345	1.41366
GPVI	GP6	1518	1074	-0.150267	1.41341
PDCD1LG2	PDCD1LG2	3640	2577	-0.149987	1.4125
PAX8	PAX8	812	575	-0.149888	1.41217
CLIP1	CLIP1	1111	787	-0.149739	1.41169
Pyruvate carboxylase	PC	155	110	-0.148939	1.40909
RIG-I	DDX58	1249	887	-0.148639	1.40812
LMNA	LMNA	390	277	-0.148585	1.40794
Metabotropic glutamate receptor 2	GRM2	690	491	-0.147768	1.4053
KIF3A	KIF3A	3157	2248	-0.147478	1.40436
UPF3B	UPF3B	2677	1907	-0.147298	1.40378
TRPM5	TRPM5	1493	1064	-0.147118	1.4032
ADH1B	ADH1B	2616	1865	-0.146959	1.40268
RANKL	TNFSF11	300	214	-0.146707	1.40187
NKG2D	KLRK1	922	658	-0.146505	1.40122
Rhodopsin	RHO	14	10	-0.146128	1.4
RPTOR	RPTOR	1905	1361	-0.146037	1.39971
Alpha-synuclein	SNCA	284	203	-0.145822	1.39901
Alpha-1-microglobulin/bikunin precursor	AMBP	1937	1385	-0.14568	1.39856
ICAM2	ICAM2	1713	1227	-0.144913	1.39609
LMO2	LMO2	1597	1144	-0.144879	1.39598
CDKL5	CDKL5	2555	1834	-0.143992	1.39313
Sp2 transcription factor	SP2	3789	2720	-0.143956	1.39301
EPH receptor A2	EPHA2	1883	1352	-0.143874	1.39275
EPHB3	EPHB3	2424	1741	-0.143734	1.3923
AXL receptor tyrosine kinase	AXL	1611	1158	-0.143387	1.39119
PAFAH1B1	PAFAH1B1	907	653	-0.142694	1.38897
Myosin binding protein C, cardiac	MYBPC3	2630	1894	-0.142576	1.3886
Dihydrofolate reductase	DHFR	68	49	-0.142313	1.38776
MEF2C	MEF2C	1038	748	-0.142296	1.3877
Metallothionein 2A	MT2A	4182	3014	-0.142241	1.38752
Cannabinoid receptor type 1	CNR1	72	52	-0.141329	1.38462
PER2	PER2	896	648	-0.140733	1.38272
Sulfite oxidase	SUOX	434	314	-0.14056	1.38217
GJA1	GJA1	848	614	-0.140227	1.38111
CRHBP	CRHBP	3758	2724	-0.13975	1.37959
EIF4G2	EIF4G2	3133	2273	-0.139361	1.37835
CCL18	CCL18	3013	2189	-0.138753	1.37643
Ferroportin	SLC40A1	429	312	-0.138303	1.375
EIF3G	EIF3G	3095	2253	-0.137899	1.37372
KLF8	KLF8	4111	2995	-0.137551	1.37262
Chloride potassium symporter 5	SLC12A5	3073	2239	-0.137508	1.37249
PSMD2	PSMD2	3726	2718	-0.136993	1.37086
Adrenodoxin reductase	FDXR	2245	1638	-0.136902	1.37057
Endothelial NOS	NOS3	771	563	-0.136546	1.36945
Integrin, beta 6	ITGB6	2764	2019	-0.136402	1.36899
IL2RB	IL2RB	2079	1522	-0.13544	1.36597
Parathyroid hormone 2 receptor	PTH2R	2733	2001	-0.135393	1.36582
TLR 2	TLR2	239	175	-0.13536	1.36571
FHIT	FHIT	3464	2538	-0.135086	1.36485
CXCR3	CXCR3	2143	1572	-0.13457	1.36323
HEXB	HEXB	3668	2691	-0.134516	1.36306
CISH	CISH	2947	2165	-0.133922	1.3612
Epidermal growth factor receptor	EGFR	34	25	-0.133539	1.36
CD2AP	CD2AP	1434	1055	-0.133297	1.35924
PAX7	PAX7	1571	1156	-0.133218	1.359
FOXC2	FOXC2	2270	1671	-0.133049	1.35847
Autoimmune regulator	AIRE	721	531	-0.132841	1.35782
TWIST2	TWIST2	3131	2307	-0.132635	1.35717
CCR4	CCR4	2596	1913	-0.13259	1.35703
CUL4B	CUL4B	2855	2106	-0.132148	1.35565
ACVR1C	ACVR1C	3439	2537	-0.132112	1.35554
PHC1	PHC1	3861	2851	-0.131703	1.35426
OCA2	OCA2	1101	813	-0.131697	1.35424
Vascular endothelial growth factor C	VEGFC	1512	1117	-0.131499	1.35363
Estrogen receptor alpha	ESR1	123	91	-0.130864	1.35165
Granulocyte macrophage colony-stimulating factor	CSF2	100	74	-0.130768	1.35135
Carnitine palmitoyltransferase I	CPT1A	1346	997	-0.13035	1.35005
RING1	RING1	3070	2274	-0.130348	1.35004
SNRPN upstream reading frame protein	SNURF	4422	3277	-0.130142	1.3494
Somatostatin receptor 2	SSTR2	1953	1448	-0.129934	1.34876
RAB5A	RAB5A	1502	1114	-0.129785	1.34829
HPN (gene)	HPN	4723	3504	-0.129654	1.34789
CDKN2A	CDKN2A	795	590	-0.129515	1.34746
5-HT1D receptor	HTR1D	489	363	-0.129402	1.34711
Liver X receptor alpha	NR1H3	2457	1824	-0.12938	1.34704
Interleukin 21	IL21	650	483	-0.128966	1.34576
CYP1B1	CYP1B1	1374	1021	-0.128961	1.34574
ALG2	ALG2	3617	2689	-0.128758	1.34511
WIPI2	WIPI2	4468	3324	-0.128452	1.34416
BCL2L11	BCL2L11	1492	1110	-0.128446	1.34414
IKZF1	IKZF1	2094	1560	-0.127852	1.34231
BTNL2	BTNL2	2108	1571	-0.127694	1.34182
Caspase-activated DNase	DFFB	3304	2464	-0.127399	1.34091
Agouti-related peptide	AGRP	433	323	-0.127285	1.34056
NDUFS3	NDUFS3	4527	3379	-0.127022	1.33975
ADD2	ADD2	4421	3300	-0.127007	1.3397
RHD (gene)	RHD	1957	1461	-0.126941	1.33949
CEBPA	CEBPA	415	310	-0.126686	1.33871
HCN1	HCN1	3378	2524	-0.12657	1.33835
LPAR1	LPAR1	4016	3001	-0.126528	1.33822
FGF1	FGF1	388	290	-0.126434	1.33793
TRPV1	TRPV1	159	119	-0.12585	1.33613
Glucagon-like peptide 1 receptor	GLP1R	3208	2401	-0.125842	1.33611
EIF4G3	EIF4G3	3826	2869	-0.125014	1.33357
Insulin-like growth factor 2	IGF2	340	255	-0.124939	1.33333
Lysozyme	LYZ	8	6	-0.124939	1.33333
CD48	CD48	3273	2455	-0.124895	1.3332
JARID2	JARID2	4789	3593	-0.124788	1.33287
GPR120	FFAR4	1745	1310	-0.124524	1.33206
TRIM33	TRIM33	3995	3000	-0.124396	1.33167
RRN3	RRN3	4252	3193	-0.124394	1.33166
Nav1.5	SCN5A	974	732	-0.124048	1.3306
Retinol binding protein 4	RBP4	2746	2065	-0.12378	1.32978
PLA2G4A	PLA2G4A	3286	2472	-0.123619	1.32929
XRCC3	XRCC3	2667	2008	-0.123259	1.32819
WNT3A	WNT3A	3477	2618	-0.123235	1.32811
Notch 3	NOTCH3	2007	1516	-0.121848	1.32388
Protease activated receptor 2	F2RL1	2175	1645	-0.121293	1.32219
PYCARD	PYCARD	2360	1787	-0.120787	1.32065
Melanocortin 3 receptor	MC3R	1174	889	-0.120766	1.32058
Tyrosine hydroxylase	TH	103	78	-0.120743	1.32051
P2RX7	P2RX7	2447	1854	-0.120524	1.31985
IRF8	IRF8	1750	1326	-0.120495	1.31976
OLR1	OLR1	4585	3477	-0.120135	1.31867
CKB (gene)	CKB	1703	1292	-0.119952	1.31811
MAPK13	MAPK13	3076	2335	-0.119699	1.31734
TPX2	TPX2	4077	3095	-0.11968	1.31729
LRP6	LRP6	3398	2580	-0.119604	1.31705
E2F4	E2F4	4633	3518	-0.119566	1.31694
OGN (gene)	OGN	1269	966	-0.118484	1.31366
TPH1	TPH1	1543	1177	-0.117589	1.31096
Dystonin	DST	2205	1683	-0.117324	1.31016
PACSIN2	PACSIN2	2965	2265	-0.116956	1.30905
PURA	PURA	4372	3340	-0.116934	1.30898
LIN28	LIN28A	3244	2479	-0.116804	1.30859
Heat shock protein 47	SERPINH1	2219	1696	-0.116731	1.30837
Eosinophil-derived neurotoxin	RNASE2	2492	1905	-0.116653	1.30814
Low density lipoprotein receptor adapter protein 1	LDLRAP1	1885	1442	-0.116346	1.30721
HADHB	HADHB	1638	1254	-0.116016	1.30622
VCAM-1	VCAM1	457	350	-0.115848	1.30571
ZFPM1	ZFPM1	4452	3411	-0.115673	1.30519
ERCC2	ERCC2	694	532	-0.115448	1.30451
Tight junction protein 1	TJP1	784	601	-0.115442	1.30449
SEMA3A	SEMA3A	4021	3084	-0.11522	1.30383
MOS (gene)	MOS	2709	2078	-0.115163	1.30366
PDCD6IP	PDCD6IP	4228	3245	-0.11492	1.30293
ETS2	ETS2	2100	1613	-0.114585	1.30192
GDF6	GDF6	2980	2289	-0.11457	1.30188
ERCC8 (gene)	ERCC8	2551	1960	-0.114454	1.30153
STIM1	STIM1	2392	1838	-0.114416	1.30141
CYR61	CYR61	2148	1651	-0.114287	1.30103
MAP3K13	MAP3K13	3882	2985	-0.114111	1.3005
Enolase 2	ENO2	1537	1182	-0.114056	1.30034
PROX1	PROX1	4023	3094	-0.11403	1.30026
Muscarinic acetylcholine receptor M5	CHRM5	655	504	-0.113811	1.2996
PRNP	PRNP	396	305	-0.113395	1.29836
Dopamine receptor D2	DRD2	48	37	-0.11304	1.2973
HIPK2	HIPK2	2006	1548	-0.11256	1.29587
BNIP3	BNIP3	3084	2380	-0.112537	1.2958
HLA-DRB5	HLA-DRB5	925	714	-0.112444	1.29552
TOP2B	TOP2B	1940	1498	-0.11229	1.29506
ADRM1	ADRM1	4803	3709	-0.112256	1.29496
Neuregulin 1	NRG1	915	707	-0.112002	1.2942
TLR9	TLR9	754	583	-0.111703	1.29331
VEZT	VEZT	4896	3789	-0.111317	1.29216
RAB14	RAB14	4473	3462	-0.111272	1.29203
S100A9	S100A9	4009	3105	-0.110974	1.29114
PARD6A	PARD6A	2072	1606	-0.110644	1.29016
Peptidylglycine alpha-amidating monooxygenase	PAM	1457	1130	-0.110381	1.28938
Palladin	PALLD	3090	2398	-0.110109	1.28857
Organic anion transporter 1	SLC22A6	3839	2981	-0.109856	1.28782
CIZ1	CIZ1	4028	3129	-0.109684	1.28731
KLK7	KLK7	1588	1235	-0.109184	1.28583
C-C chemokine receptor type 6	CCR6	3693	2873	-0.109044	1.28542
Constitutive androstane receptor	NR1I3	1833	1426	-0.109043	1.28541
Cereblon	CRBN	3300	2569	-0.10875	1.28455
LMO1	LMO1	4040	3150	-0.108071	1.28254
Nibrin	NBN	781	609	-0.108034	1.28243
Interleukin 10 receptor, beta subunit	IL10RB	1824	1424	-0.107515	1.2809
GJB1	GJB1	1943	1519	-0.106915	1.27913
FKBP1A	FKBP1A	1161	908	-0.106746	1.27863
Dopamine receptor D3	DRD3	226	177	-0.106135	1.27684
ACOX1	ACOX1	3646	2859	-0.105603	1.27527
GAD1	GAD1	1878	1473	-0.105493	1.27495
SLC22A8	SLC22A8	4180	3281	-0.10517	1.274
XPO1	XPO1	972	763	-0.105142	1.27392
ADAMTS13	ADAMTS13	1033	811	-0.105079	1.27374
Arc (protein)	ARC	1998	1570	-0.104696	1.27261
Dihydrolipoamide dehydrogenase	DLD	921	724	-0.104521	1.2721
Bruton's tyrosine kinase	BTK	403	317	-0.104246	1.27129
UQCRC2	UQCRC2	2130	1676	-0.104106	1.27088
LPAR3	LPAR3	4017	3161	-0.104077	1.2708
FMR1	FMR1	568	447	-0.104041	1.27069
PNKD	PNKD	4379	3447	-0.103934	1.27038
Norepinephrine transporter	SLC6A2	127	100	-0.103804	1.27
CCR3 (gene)	CCR3	1659	1307	-0.103571	1.26932
Tyrosine kinase 2	TYK2	1071	844	-0.103447	1.26896
CEBPE	CEBPE	2932	2314	-0.102801	1.26707
Paxillin	PXN	671	530	-0.102447	1.26604
TXN2	TXN2	4649	3675	-0.102102	1.26503
ACTH receptor	MC2R	788	623	-0.102038	1.26485
GABA transporter 1	SLC6A1	1619	1280	-0.102037	1.26484
CCL2	CCL2	421	333	-0.101838	1.26426
ORAI1	ORAI1	4087	3233	-0.101799	1.26415
PDX1	PDX1	710	562	-0.101522	1.26335
EIF4EBP3	EIF4EBP3	4005	3171	-0.101406	1.26301
CCL19	CCL19	3115	2467	-0.101289	1.26267
KPNA4	KPNA4	2636	2088	-0.101215	1.26245
PLCG2	PLCG2	1092	865	-0.101207	1.26243
Vasodilator-stimulated phosphoprotein	VASP	2261	1792	-0.100963	1.26172
CBFB	CBFB	2780	2204	-0.100833	1.26134
NEDD4L	NEDD4L	3394	2693	-0.100475	1.2603
SHC2	SHC2	2654	2107	-0.100236	1.25961
ROCK1	ROCK1	2164	1718	-0.100234	1.2596
Bcl-2-associated X protein	BAX	296	235	-0.100224	1.25957
Cystic fibrosis transmembrane conductance regulator	CFTR	107	85	-0.0999649	1.25882
TPM1	TPM1	3034	2411	-0.0998184	1.2584
LRRK2	LRRK2	1130	898	-0.0998021	1.25835
UQCRB	UQCRB	2105	1674	-0.0994966	1.25747
MARCKSL1	MARCKSL1	3878	3086	-0.0992119	1.25664
GBX2	GBX2	4130	3287	-0.0991503	1.25646
CLEC2D	CLEC2D	3325	2647	-0.0990377	1.25614
SLCO1B3	SLCO1B3	4030	3210	-0.0988	1.25545
TAF1C	TAF1C	4032	3213	-0.0986098	1.2549
UQCRC1	UQCRC1	2101	1675	-0.0984112	1.25433
KCNQ5	KCNQ5	2431	1942	-0.0975357	1.2518
Myelin protein zero	MPZ	1203	962	-0.0970906	1.25052
DNAJB6	DNAJB6	3166	2532	-0.0970472	1.25039
PARP2	PARP2	3701	2960	-0.0970274	1.25034
CD4	CD4	10	8	-0.09691	1.25
DLX3	DLX3	1028	823	-0.0965933	1.24909
SAE1	SAE1	3140	2514	-0.0965644	1.24901
RAC1	RAC1	311	249	-0.096561	1.249
MAP3K7	MAP3K7	989	793	-0.0959231	1.24716
PHC2	PHC2	2758	2212	-0.0958091	1.24684
CTLA-4	CTLA4	268	215	-0.0956963	1.24651
NDUFA13	NDUFA13	3932	3156	-0.0954765	1.24588
BACH1	BACH1	3367	2705	-0.0950758	1.24473
CKM (gene)	CKM	1763	1417	-0.0948825	1.24418
XPA	XPA	2399	1930	-0.0944729	1.24301
Nav1.1	SCN1A	1834	1476	-0.094313	1.24255
TAC3	TAC3	3561	2866	-0.0942958	1.2425
FGL2	FGL2	4700	3784	-0.0941467	1.24207
Tyrosinase	TYR	77	62	-0.094099	1.24194
Mark 1	MARK1	1401	1129	-0.0937442	1.24092
Uteroglobin	SCGB1A1	1438	1159	-0.0936755	1.24072
SIX3	SIX3	2911	2347	-0.0935291	1.24031
Geminin	GMNN	1897	1530	-0.0933759	1.23987
RAB25	RAB25	3209	2589	-0.0932377	1.23947
FBXW7	FBXW7	3108	2511	-0.0926343	1.23775
Beta-2 adrenergic receptor	ADRB2	151	122	-0.0926171	1.2377
TIMP4	TIMP4	3062	2475	-0.09243	1.23717
ARFGAP3	ARFGAP3	4809	3888	-0.0923285	1.23688
SLX4	SLX4	3117	2522	-0.0919917	1.23592
ADM2	ADM2	4802	3887	-0.0918076	1.2354
TRIP10	TRIP10	1954	1582	-0.0917181	1.23515
RANBP3	RANBP3	3189	2582	-0.0916983	1.23509
TLR6	TLR6	3526	2856	-0.0915241	1.23459
Stem cell factor	KITLG	595	482	-0.0914699	1.23444
MAP3K3	MAP3K3	1672	1355	-0.091297	1.23395
CACNA2D1	CACNA2D1	1685	1366	-0.0911492	1.23353
MEN1	MEN1	608	493	-0.0910567	1.23327
CD46	CD46	672	545	-0.0909728	1.23303
Interleukin-4 receptor	IL4R	604	490	-0.0908409	1.23265
Lanosterol synthase	LSS	1465	1189	-0.0906558	1.23213
NOD1	NOD1	2862	2323	-0.0906204	1.23203
UQCRH	UQCRH	2102	1708	-0.0901448	1.23068
Xanthine dehydrogenase	XDH	1158	941	-0.0901189	1.23061
Interleukin-6 receptor	IL6R	774	629	-0.0900903	1.23052
TSC1	TSC1	1569	1276	-0.0897723	1.22962
GJB2	GJB2	472	384	-0.0896108	1.22917
Titin	TTN	59	48	-0.0896108	1.22917
BCL11A	BCL11A	3842	3127	-0.0894295	1.22865
Tyrosine-protein kinase BLK	BLK	1722	1402	-0.0892851	1.22825
SYT1	SYT1	2765	2252	-0.0891267	1.2278
MDC1	MDC1	1372	1118	-0.0889123	1.22719
AKT2	AKT2	1026	837	-0.0884219	1.22581
WNK4	WNK4	3952	3226	-0.0881526	1.22505
KIRREL3	KIRREL3	3703	3024	-0.0879719	1.22454
GDF5	GDF5	2727	2229	-0.0875751	1.22342
CXCL9	CXCL9	2860	2338	-0.0875215	1.22327
Parathyroid hormone 1 receptor	PTH1R	981	802	-0.0874946	1.22319
CARD14	CARD14	2890	2365	-0.0870667	1.22199
GNAS complex locus	GNAS	766	627	-0.0869612	1.22169
IKZF3	IKZF3	3913	3203	-0.0869529	1.22167
Choline acetyltransferase	CHAT	430	352	-0.0869258	1.22159
RAD54B	RAD54B	3175	2600	-0.0867704	1.22115
Bone morphogenetic protein 2	BMP2	787	645	-0.086415	1.22016
FAM20A	FAM20A	4843	3970	-0.086324	1.2199
5-HT1B receptor	HTR1B	322	264	-0.0862519	1.2197
MBD3	MBD3	2422	1986	-0.0861949	1.21954
NLRP6	NLRP6	4616	3787	-0.0859705	1.21891
ADARB1	ADARB1	3371	2770	-0.085279	1.21697
SCN3A	SCN3A	2858	2349	-0.0851792	1.21669
GPR17	GPR17	4768	3919	-0.085161	1.21664
FGF10	FGF10	1230	1011	-0.085154	1.21662
Tapasin	TAPBP	878	722	-0.0849573	1.21607
PFKP	PFKP	2303	1895	-0.0846847	1.2153
PDGFB	PDGFB	1254	1032	-0.0846178	1.21512
OSTalpha	SLC51A	4629	3815	-0.0839926	1.21337
OSTbeta	SLC51B	4630	3816	-0.0839726	1.21331
MS4A3	MS4A3	3226	2659	-0.083946	1.21324
DAPK1	DAPK1	4545	3748	-0.0837343	1.21265
CD37	CD37	4360	3597	-0.0835461	1.21212
TCF3	TCF3	532	439	-0.0834471	1.21185
EIF4A1	EIF4A1	3200	2641	-0.0833816	1.21166
Mothers against decapentaplegic homolog 4	SMAD4	551	455	-0.0831402	1.21099
MAPK7	MAPK7	408	337	-0.0830303	1.21068
Collagen, type VII, alpha 1	COL7A1	569	470	-0.0830144	1.21064
TNIP1	TNIP1	3893	3216	-0.0829684	1.21051
TOP2A	TOP2A	1837	1518	-0.0828374	1.21014
HERG	KCNH2	530	438	-0.0828018	1.21005
UQCRFS1	UQCRFS1	1826	1510	-0.0825238	1.20927
CRADD	CRADD	3938	3258	-0.0823246	1.20872
TIMP3	TIMP3	1764	1460	-0.0821457	1.20822
Complement receptor 1	CR1	418	346	-0.0821002	1.20809
Lipoprotein lipase	LPL	128	106	-0.0819041	1.20755
Tropomyosin 3	TPM3	3444	2853	-0.0817614	1.20715
TLR 1	TLR1	1079	894	-0.0816839	1.20694
Dock3	DOCK3	4405	3650	-0.081653	1.20685
STAT6	STAT6	776	643	-0.0816507	1.20684
AP3D1	AP3D1	4398	3645	-0.0815577	1.20658
Glial cell line-derived neurotrophic factor	GDNF	351	291	-0.0814141	1.20619
BRD7	BRD7	3746	3108	-0.0810868	1.20528
Serum response factor	SRF	370	307	-0.0810633	1.20521
POLR2H	POLR2H	1100	913	-0.0809219	1.20482
Cav1.2	CACNA1C	612	508	-0.0808877	1.20472
Adenosine A2A receptor	ADORA2A	365	303	-0.0808502	1.20462
PRKACA	PRKACA	3236	2687	-0.0807408	1.20432
KLF5	KLF5	3169	2632	-0.0806364	1.20403
ZIC2	ZIC2	4357	3620	-0.080479	1.20359
DEPTOR	DEPTOR	4051	3367	-0.0803191	1.20315
Signal-regulatory protein alpha	SIRPA	3822	3178	-0.0801368	1.20264
TGFBR3	TGFBR3	2779	2312	-0.0799007	1.20199
CD248	CD248	4446	3701	-0.0796504	1.2013
PSMD4	PSMD4	2989	2489	-0.079501	1.20088
Neurotensin	NTS	467	389	-0.0793673	1.20051
Ciliary neurotrophic factor	CNTF	863	719	-0.0792819	1.20028
Poly(A)-specific ribonuclease	PARN	2256	1880	-0.0791812	1.2
SPRY2	SPRY2	3760	3134	-0.0790889	1.19974
FAU (gene)	FAU	2910	2426	-0.0790022	1.19951
Decorin	DCN	295	246	-0.0788869	1.19919
HIRA	HIRA	3711	3096	-0.07869	1.19864
IRF1	IRF1	1648	1375	-0.0786545	1.19855
Collagen, type III, alpha 1	COL3A1	157	131	-0.0786284	1.19847
VIPR2	VIPR2	3862	3223	-0.078552	1.19826
DTL (gene)	DTL	3702	3090	-0.0784779	1.19806
APOBEC3D	APOBEC3D	4352	3635	-0.0781845	1.19725
APOBEC3H	APOBEC3H	4353	3636	-0.0781648	1.19719
APOBEC4	APOBEC4	4354	3637	-0.0781451	1.19714
WNK1	WNK1	3360	2807	-0.0780969	1.19701
CYP3A	CYP3A	954	797	-0.0780901	1.19699
CHAF1B	CHAF1B	3604	3011	-0.078074	1.19694
ARFGAP1	ARFGAP1	4593	3838	-0.0779915	1.19672
CYP2A6	CYP2A6	707	591	-0.0778319	1.19628
TPBG	TPBG	3475	2905	-0.0778087	1.19621
LPAR2	LPAR2	3733	3123	-0.077486	1.19533
CCL20	CCL20	3254	2723	-0.0773699	1.19501
PFKL	PFKL	2001	1678	-0.0764551	1.19249
EDF1	EDF1	2652	2224	-0.0764387	1.19245
TYRO3	TYRO3	2491	2090	-0.0762274	1.19187
HN1 (gene)	JPT1	4851	4080	-0.0751711	1.18897
NEDD8	NEDD8	1568	1319	-0.0751013	1.18878
EIF4B	EIF4B	2489	2094	-0.0750482	1.18863
ZWINT	ZWINT	4103	3455	-0.0746535	1.18755
Interleukin 3	IL3	298	251	-0.0745425	1.18725
TAP1	TAP1	2144	1806	-0.074507	1.18715
DNA replication factor CDT1	CDT1	1436	1210	-0.0743691	1.18678
Tachykinin receptor 1	TACR1	1627	1371	-0.0743501	1.18673
NDE1	NDE1	2859	2410	-0.0741971	1.18631
TUBA4A	TUBA4A	1714	1445	-0.074143	1.18616
ERN1	ERN1	4072	3433	-0.074134	1.18613
Aprataxin	APTX	1575	1328	-0.0740825	1.18599
VAPA	VAPA	4150	3500	-0.0739801	1.18571
PTEN (gene)	PTEN	115	97	-0.0739261	1.18557
ARTS-1	ERAP1	1888	1593	-0.0737862	1.18519
CARD11	CARD11	2247	1896	-0.0737647	1.18513
MDFI	MDFI	1776	1499	-0.0736413	1.18479
Syndecan 1	SDC1	1240	1047	-0.073475	1.18434
TRPM7	TRPM7	3029	2558	-0.0733987	1.18413
MYL2	MYL2	1490	1259	-0.0731605	1.18348
Interleukin 20	IL20	2401	2029	-0.0731101	1.18334
UPF3A	UPF3A	1804	1525	-0.0729667	1.18295
NFYA	NFYA	3147	2662	-0.0726887	1.18219
UCRC	UQCR10	4062	3436	-0.0726868	1.18219
PARD3	PARD3	2580	2183	-0.072566	1.18186
ANKK1	ANKK1	2697	2282	-0.0725653	1.18186
CLASP1	CLASP1	1164	985	-0.0725167	1.18173
FXR1	FXR1	2942	2490	-0.0724433	1.18153
GDF11	GDF11	4033	3415	-0.0722375	1.18097
NELL1	NELL1	4731	4008	-0.0720252	1.18039
UPF2	UPF2	1555	1318	-0.071815	1.17982
MMP14	MMP14	2536	2150	-0.0717108	1.17953
Interleukin 10	IL10	46	39	-0.0716932	1.17949
CLEC1B	CLEC1B	4417	3745	-0.0716756	1.17944
Lacritin	LACRT	2284	1937	-0.0715665	1.17914
Glucagon-like peptide 2 receptor	GLP2R	4494	3812	-0.0714802	1.17891
Cysteinyl leukotriene receptor 1	CYSLTR1	1284	1090	-0.0711385	1.17798
IGFBP3	IGFBP3	742	630	-0.0710634	1.17778
VTCN1	VTCN1	3724	3162	-0.0710478	1.17774
Neutrophil elastase	ELANE	512	435	-0.0707807	1.17701
Deoxycytidine kinase	DCK	1783	1515	-0.0707387	1.1769
Tachykinin receptor 3	TACR3	2185	1857	-0.0706395	1.17663
CTDSP1	CTDSP1	4245	3609	-0.0704908	1.17623
CTDSP2	CTDSP2	4246	3610	-0.0704728	1.17618
CTDSPL	CTDSPL	4247	3611	-0.0704548	1.17613
RPS27A	RPS27A	2626	2233	-0.070406	1.176
CDX2	CDX2	649	552	-0.0703056	1.17572
CXCL10	CXCL10	1125	959	-0.0693339	1.1731
ELP2	ELP2	3906	3330	-0.069288	1.17297
AKAP5	AKAP5	2822	2407	-0.0690809	1.17241
Hephaestin	HEPH	2602	2220	-0.0689543	1.17207
TOMM40	TOMM40	1767	1508	-0.0688352	1.17175
MAFF (gene)	MAFF	4683	3997	-0.06879	1.17163
GDF1	GDF1	3854	3290	-0.0687158	1.17143
Neuropilin 1	NRP1	1293	1104	-0.0686295	1.1712
Colony stimulating factor 1 receptor	CSF1R	999	853	-0.0686165	1.17116
TLN2	TLN2	4401	3761	-0.068248	1.17017
VPS25	VPS25	4897	4194	-0.0673017	1.16762
Optineurin	OPTN	1271	1089	-0.0671177	1.16713
5-HT1A receptor	HTR1A	63	54	-0.0669468	1.16667
PYGO2	PYGO2	4152	3559	-0.0669294	1.16662
CAP1	CAP1	3081	2642	-0.0667589	1.16616
TNFSF12	TNFSF12	2077	1782	-0.0665288	1.16554
ARNTL	ARNTL	465	399	-0.0664801	1.16541
CPA3	CPA3	4722	4052	-0.0664565	1.16535
PMPCB	PMPCB	4555	3909	-0.0664227	1.16526
HERC2	HERC2	2216	1902	-0.0663592	1.16509
BMPR1B	BMPR1B	2376	2040	-0.0662163	1.16471
N-acetylglucosamine-6-sulfatase	GNS	3458	2969	-0.0662148	1.1647
AP4S1	AP4S1	3905	3353	-0.0661875	1.16463
TYROBP	TYROBP	4342	3729	-0.0660974	1.16439
SALL4	SALL4	3523	3026	-0.0660437	1.16424
Retinoid X receptor beta	RXRB	2968	2550	-0.0659237	1.16392
S1PR3	S1PR3	3649	3137	-0.0656593	1.16321
Sp1 transcription factor	SP1	257	221	-0.0655408	1.1629
Interleukin 4	IL4	50	43	-0.0655015	1.16279
Metabotropic glutamate receptor 3	GRM3	494	425	-0.065338	1.16235
XIAP	XIAP	502	432	-0.06522	1.16204
Monoamine oxidase B	MAOB	237	204	-0.0651182	1.16176
EIF4EBP2	EIF4EBP2	4060	3495	-0.0650789	1.16166
Retinoic acid receptor gamma	RARG	2085	1795	-0.0650416	1.16156
PTK2B	PTK2B	619	533	-0.0649634	1.16135
PRKAG2	PRKAG2	2924	2518	-0.0649216	1.16124
Ewing sarcoma breakpoint region 1	EWSR1	693	597	-0.0647589	1.1608
EXT1	EXT1	2595	2236	-0.0646656	1.16055
TLR 3	TLR3	1066	919	-0.0644417	1.15996
RNF31	RNF31	4779	4120	-0.0644398	1.15995
Cathepsin L1	CTSL	1700	1466	-0.064315	1.15962
Interleukin 8	CXCL8	124	107	-0.0640379	1.15888
Carboxypeptidase A6	CPA6	4082	3525	-0.0637139	1.15801
EIF3J	EIF3J	4413	3811	-0.063695	1.15796
NCOA4	NCOA4	2324	2007	-0.0636888	1.15795
POLR2B	POLR2B	961	830	-0.0636453	1.15783
Peptidylprolyl isomerase A	PPIA	2817	2433	-0.0636447	1.15783
CD40 (protein)	CD40	169	146	-0.0635338	1.15753
MARK2	MARK2	3874	3347	-0.0635039	1.15745
RAB7A	RAB7A	1302	1125	-0.0634585	1.15733
C14orf159	DGLUCY	4816	4164	-0.0631758	1.15658
TECTA	TECTA	2235	1934	-0.0628211	1.15564
Carboxypeptidase A1	CPA1	4502	3896	-0.0627865	1.15554
Carboxypeptidase A2	CPA2	4515	3908	-0.0627032	1.15532
Cystatin A	CSTA	2531	2191	-0.0626498	1.15518
TLR 7	TLR7	924	800	-0.062582	1.155
Factor H	CFH	531	460	-0.0623367	1.15435
Neprilysin	MME	338	293	-0.0620491	1.15358
APAF1	APAF1	496	430	-0.0620132	1.15349
PAK2	PAK2	1661	1440	-0.0620071	1.15347
Cryptochrome	CRY1	158	137	-0.0619365	1.15328
TMEM67	TMEM67	3414	2961	-0.0618251	1.15299
ATP2A1	ATP2A1	1309	1136	-0.0615613	1.15229
TRPM3	TRPM3	3308	2871	-0.0615323	1.15221
PER1	PER1	824	716	-0.0610142	1.15084
Hypocretin (orexin) receptor 2	HCRTR2	1259	1094	-0.0610084	1.15082
TSG-6	TNFAIP6	1520	1321	-0.0609408	1.15064
Fas receptor	FAS	176	153	-0.0608212	1.15033
Arylsulfatase A	ARSA	2286	1988	-0.0606598	1.1499
JAG2	JAG2	3625	3154	-0.0604463	1.14933
EIF3B	EIF3B	3950	3438	-0.0602912	1.14892
CDKN2D	CDKN2D	3883	3380	-0.0602507	1.14882
TFB2M	TFB2M	4712	4103	-0.0601038	1.14843
SCARB2	SCARB2	4196	3655	-0.0599481	1.14802
Megakaryocyte-associated tyrosine kinase	MATK	2272	1980	-0.0597431	1.14747
TPM4	TPM4	4093	3568	-0.0596169	1.14714
MAP6	MAP6	3727	3249	-0.0596097	1.14712
HPS4	HPS4	4399	3836	-0.0594754	1.14677
Factor VIII	F8	47	41	-0.059314	1.14634
SKP2	SKP2	1341	1170	-0.0592429	1.14615
FBXL3	FBXL3	3664	3197	-0.0592128	1.14607
DAZL	DAZL	3018	2634	-0.0591035	1.14579
MALT1	MALT1	2168	1893	-0.0589087	1.14527
UNC13B	UNC13B	1838	1605	-0.0588705	1.14517
IFNAR1	IFNAR1	1214	1061	-0.0585033	1.1442
LRP2	LRP2	762	666	-0.0584807	1.14414
Adenomatous polyposis coli	APC	183	160	-0.0583311	1.14375
Mark 4	MARK4	2532	2214	-0.0582861	1.14363
TAF1B	TAF1B	4254	3720	-0.0582545	1.14355
ALS2CR8	CARF	4806	4204	-0.0581211	1.1432
FGF8	FGF8	535	468	-0.0581079	1.14316
AFTPH	AFTPH	4804	4203	-0.0580436	1.14299
ABCA4	ABCA4	2049	1793	-0.0579617	1.14278
ACTR1B	ACTR1B	4801	4202	-0.0578757	1.14255
BRIP1	BRIP1	2061	1804	-0.0578415	1.14246
GM2A	GM2A	2223	1946	-0.0577966	1.14234
ABCA2	ABCA2	4692	4109	-0.0576219	1.14188
RRAD	RRAD	2480	2174	-0.0571921	1.14075
XPB	ERCC3	617	541	-0.0570879	1.14048
SNX4	SNX4	3807	3339	-0.0569665	1.14016
NFE2L3	NFE2L3	4396	3856	-0.0569207	1.14004
SND1	SND1	2691	2363	-0.05645	1.13881
C-Met	MET	263	231	-0.0563438	1.13853
Melanophilin	MLPH	3346	2939	-0.0563264	1.13848
Stearoyl-CoA desaturase-1	SCD	405	356	-0.056005	1.13764
Hippocalcin	HPCA	4485	3943	-0.0559357	1.13746
P21	CDKN1A	207	182	-0.055899	1.13736
HIP2	UBE2K	3819	3359	-0.0557397	1.13695
NK2 homeobox 1	NKX2-1	764	672	-0.0557241	1.1369
Gastrin-releasing peptide receptor	GRPR	2034	1790	-0.0554979	1.13631
FGF19	FGF19	1045	920	-0.0553285	1.13587
Interleukin 15	IL15	644	567	-0.0553028	1.1358
Activation-induced (cytidine) deaminase	AICDA	645	568	-0.0552114	1.13556
G3BP1	G3BP1	4091	3605	-0.0549242	1.13481
Caspase 3	CASP3	297	262	-0.0544552	1.13359
LDB3	LDB3	3776	3333	-0.0541967	1.13291
Neurocan	NCAN	904	798	-0.0541655	1.13283
ULK1	ULK1	1811	1599	-0.05407	1.13258
SETDB1	SETDB1	3539	3125	-0.0540305	1.13248
Homeobox protein NANOG	NANOG	326	288	-0.0538251	1.13194
CDH11	CDH11	2692	2379	-0.0536806	1.13157
PRND	PRND	4871	4305	-0.053645	1.13148
IRF3	IRF3	1205	1065	-0.0536374	1.13146
Reticulon 4 receptor	RTN4R	3037	2685	-0.0535005	1.1311
Sarcolipin	SLN	3008	2660	-0.0533962	1.13083
Transcription termination factor, RNA polymerase I	TTF1	1314	1162	-0.0533892	1.13081
PRC1	PRC1	3895	3445	-0.0533182	1.13062
Mesothelin	MSLN	2512	2222	-0.0532756	1.13051
Caspase 8	CASP8	364	322	-0.0532455	1.13043
WDR5	WDR5	2783	2462	-0.0532252	1.13038
MAP7	MAP7	4510	3990	-0.0532036	1.13033
DLX5	DLX5	1215	1075	-0.0531678	1.13023
Mineralocorticoid receptor	NR3C2	348	308	-0.0530285	1.12987
EPB41L2	EPB41L2	4172	3695	-0.0527299	1.12909
Corticosteroid 11-beta-dehydrogenase isozyme 2	HSD11B2	991	878	-0.0525791	1.1287
KvLQT2	KCNQ2	2446	2168	-0.0523972	1.12823
XPC (gene)	XPC	1849	1639	-0.052358	1.12813
RNF2	RNF2	4012	3557	-0.0522771	1.12792
CD47	CD47	1918	1701	-0.0521443	1.12757
Interleukin 18	IL18	505	448	-0.0520134	1.12723
Liver receptor homolog-1	NR5A2	3429	3043	-0.0518655	1.12685
CCL22	CCL22	2720	2414	-0.0518316	1.12676
HEY2	HEY2	2312	2052	-0.0518105	1.12671
MEOX1	MEOX1	2926	2597	-0.0518024	1.12668
MEOX2	MEOX2	2927	2598	-0.0517836	1.12664
DUSP6	DUSP6	3242	2879	-0.0515713	1.12609
ABCA9	ABCA9	4778	4244	-0.0514708	1.12582
HEXA	HEXA	2621	2329	-0.0512975	1.12538
PAK3	PAK3	2632	2339	-0.0512557	1.12527
SPRY3	SPRY3	3301	2934	-0.0511854	1.12509
MIP (gene)	MIP	4173	3711	-0.0509574	1.12449
Myotonin-protein kinase	DMPK	958	852	-0.0509259	1.12441
MPLKIP	MPLKIP	4489	3993	-0.0508503	1.12422
EIF2AK3	EIF2AK3	2933	2609	-0.050838	1.12419
VIPR1	VIPR1	3250	2891	-0.0508353	1.12418
Neuropathy target esterase	PNPLA6	3343	2974	-0.0507954	1.12408
EIF2C1	AGO1	4718	4198	-0.0507155	1.12387
TSC2	TSC2	799	711	-0.0506772	1.12377
Nuclear mitotic apparatus protein 1	NUMA1	2745	2443	-0.0506189	1.12362
LNX1	LNX1	2958	2633	-0.0505473	1.12343
RSPO2	RSPO2	4329	3854	-0.0504759	1.12325
LY9	LY9	3902	3475	-0.0503325	1.12288
NDUFS2	NDUFS2	4526	4031	-0.0503018	1.1228
HCN4	HCN4	3376	3007	-0.050269	1.12271
SRD5A1	SRD5A1	2627	2340	-0.0502442	1.12265
RIMS1	RIMS1	1803	1607	-0.0499798	1.12197
SNAI2	SNAI2	1420	1266	-0.0498546	1.12164
Ku70	XRCC6	727	649	-0.0492897	1.12018
CX3CL1	CX3CL1	2326	2077	-0.0491732	1.11988
BOP1	BOP1	4755	4247	-0.0490683	1.11961
GLRB	GLRB	2734	2442	-0.0490529	1.11957
EIF3H	EIF3H	4412	3941	-0.0490291	1.11951
EBNA1BP2	EBNA1BP2	4470	3994	-0.0488995	1.11918
TTRAP	TDP2	2367	2115	-0.0488879	1.11915
ZNF10	ZNF10	4518	4038	-0.0487799	1.11887
Arginine vasopressin receptor 1A	AVPR1A	744	665	-0.0487513	1.1188
GRB2	GRB2	104	93	-0.0485504	1.11828
HERC5	HERC5	3278	2932	-0.048445	1.11801
SLC25A4	SLC25A4	2339	2093	-0.048261	1.11753
DACH1	DACH1	3988	3569	-0.0482086	1.1174
FANCI	FANCI	4237	3794	-0.0479611	1.11676
Farnesoid X receptor	NR1H4	719	644	-0.047843	1.11646
POLR1D	POLR1D	4438	3976	-0.0477409	1.1162
Adenosine deaminase	ADA	173	155	-0.0477144	1.11613
LDL receptor	LDLR	106	95	-0.0475823	1.11579
SRI (gene)	SRI	2906	2605	-0.0474879	1.11555
Dopamine beta hydroxylase	DBH	213	191	-0.0473462	1.11518
NDUFS4	NDUFS4	4528	4061	-0.0472734	1.115
HDAC9	HDAC9	1898	1703	-0.0470816	1.1145
5-HT2C receptor	HTR2C	78	70	-0.0469966	1.11429
Chromogranin A	CHGA	1778	1596	-0.0468989	1.11404
Leukemia inhibitory factor receptor	LIFR	2104	1889	-0.0468138	1.11382
GRIN2A	GRIN2A	1031	926	-0.0466477	1.11339
POLR2F	POLR2F	2243	2015	-0.0465542	1.11315
POLR2K	POLR2K	2244	2016	-0.0465323	1.1131
SNX27	SNX27	4419	3971	-0.0464241	1.11282
IGFBP7	IGFBP7	1036	931	-0.0464101	1.11278
PKM2	PKM	3739	3361	-0.046287	1.11247
PTPRR	PTPRR	2653	2385	-0.0462489	1.11237
SFRP4	SFRP4	4747	4269	-0.0460931	1.11197
S100A13	S100A13	2672	2403	-0.0460827	1.11194
MSX1	MSX1	797	717	-0.0459392	1.11158
MXD1	MXD1	2444	2199	-0.045876	1.11141
Protein 4.2	EPB42	3215	2893	-0.0458325	1.1113
UGT2B4	UGT2B4	3295	2966	-0.0456843	1.11092
SHOC2	SHOC2	4208	3788	-0.0456658	1.11088
INHA	INHA	3197	2878	-0.0456518	1.11084
IGFBP2	IGFBP2	2647	2383	-0.0456299	1.11078
Protein S	PROS1	231	208	-0.0455486	1.11058
AP4E1	AP4E1	3498	3151	-0.0453714	1.11012
NFAT5	NFAT5	3098	2791	-0.0453216	1.11
Small nuclear ribonucleoprotein polypeptide N	SNRPN	2364	2130	-0.0452679	1.10986
Folate receptor 1	FOLR1	2436	2195	-0.0452428	1.10979
C1QTNF5	C1QTNF5	4799	4326	-0.0450642	1.10934
ELK4	ELK4	3041	2742	-0.044949	1.10904
GPR1	GPR1	3959	3570	-0.0449173	1.10896
KCNK9	KCNK9	1960	1768	-0.0447738	1.1086
SMC1A	SMC1A	2379	2146	-0.0447647	1.10857
LASP1	LASP1	3459	3122	-0.0445177	1.10794
PRKAB1	PRKAB1	3904	3524	-0.0444739	1.10783
KRAS	KRAS	216	195	-0.0444191	1.10769
ACACB	ACACB	4141	3739	-0.0443498	1.10752
APIP	APIP	4079	3688	-0.0437628	1.10602
Interleukin 5	IL5	240	217	-0.0437515	1.10599
TFG (gene)	TFG	3627	3282	-0.043409	1.10512
Proopiomelanocortin	POMC	95	86	-0.0432252	1.10465
Cathepsin S	CTSS	1586	1436	-0.0431487	1.10446
ANLN	ANLN	4487	4064	-0.0430024	1.10408
RASD1	RASD1	3275	2968	-0.0427474	1.10344
Luteinizing hormone/choriogonadotropin receptor	LHCGR	684	620	-0.0426644	1.10323
TLN1	TLN1	2634	2388	-0.0425814	1.10302
PLCE1	PLCE1	1797	1630	-0.0423605	1.10245
Phosphoinositide-dependent kinase-1	PDPK1	431	391	-0.0423005	1.1023
Kalirin	KALRN	2591	2351	-0.0422148	1.10208
Karyopherin alpha 1	KPNA1	2442	2216	-0.0421759	1.10199
EIF4E	EIF4E	314	285	-0.0420848	1.10175
HMOX1	HMOX1	1798	1632	-0.0420695	1.10172
RYR1	RYR1	1204	1093	-0.0420063	1.10156
Urokinase	PLAU	293	266	-0.041986	1.1015
IARS	IARS	4020	3651	-0.0418142	1.10107
AKT3	AKT3	2488	2261	-0.0415498	1.1004
Interleukin 22	IL22	1283	1166	-0.0415281	1.10034
RET proto-oncogene	RET	329	299	-0.0415247	1.10033
ZEB1	ZEB1	1600	1455	-0.041257	1.09966
Keratin 6A	KRT6A	1137	1034	-0.0412399	1.09961
Parkin (ligase)	PRKN	379	345	-0.0408201	1.09855
DNAJA1	DNAJA1	3856	3511	-0.0407062	1.09826
MTA1	MTA1	2159	1966	-0.0406691	1.09817
SERPINB1	SERPINB1	4586	4177	-0.0405696	1.09792
ARF4	ARF4	3134	2855	-0.0404929	1.09772
SDC4	SDC4	4765	4341	-0.0404731	1.09767
HAVCR2	HAVCR2	4850	4419	-0.0404177	1.09753
IRF2	IRF2	2476	2256	-0.0404115	1.09752
IGFBP4	IGFBP4	2659	2423	-0.0403649	1.0974
RNF128	RNF128	3538	3224	-0.0403628	1.09739
M6PRBP1	PLIN3	1567	1428	-0.0403408	1.09734
Adenosine A1 receptor	ADORA1	327	298	-0.0403315	1.09732
ANGPTL4	ANGPTL4	1412	1287	-0.0402561	1.09713
SRGAP2C	SRGAP2C	4689	4274	-0.0402457	1.0971
STX1B	STX1B	3553	3241	-0.0399162	1.09627
Caspase 6	CASP6	2472	2255	-0.0399019	1.09623
TMEM66	SARAF	4888	4459	-0.0398937	1.09621
WWP2	WWP2	2725	2486	-0.0398654	1.09614
Basigin	BSG	2121	1935	-0.0398597	1.09612
PSMC3	PSMC3	3315	3025	-0.0397582	1.09587
MYLK3	MYLK3	3486	3182	-0.0396272	1.09554
RE1-silencing transcription factor	REST	1772	1618	-0.0394852	1.09518
HCN2	HCN2	2885	2635	-0.0393652	1.09488
TFB1M	TFB1M	3994	3649	-0.0392342	1.09455
EPH receptor A3	EPHA3	2363	2160	-0.03901	1.09398
Prostaglandin-endoperoxide synthase 2	PTGS2	82	75	-0.0387526	1.09333
Bone morphogenetic protein 8b	BMP8B	2560	2342	-0.0386531	1.09308
Cartilage associated protein	CRTAP	4114	3765	-0.0384993	1.0927
DEK (gene)	DEK	2819	2581	-0.0383071	1.09221
STAT1	STAT1	308	282	-0.0383016	1.0922
ADARB2	ADARB2	3372	3088	-0.0382103	1.09197
VTI1B	VTI1B	4728	4330	-0.0381896	1.09192
OGT (gene)	OGT	1166	1068	-0.0381273	1.09176
FIBP	FIBP	3487	3194	-0.038117	1.09173
PLK3	PLK3	2610	2391	-0.0380609	1.09159
Protein kinase, AMP-activated, alpha 1	PRKAA1	4233	3878	-0.0380405	1.09154
RALB	RALB	2589	2372	-0.0380174	1.09148
GFRA2 (gene)	GFRA2	2723	2495	-0.0379771	1.09138
MYCL1	MYCL	3094	2835	-0.0379672	1.09136
EIF3EIP	EIF3L	4411	4042	-0.0379407	1.09129
NFE2L1	NFE2L1	3206	2938	-0.0379117	1.09122
CNTNAP2	CNTNAP2	2438	2235	-0.0377562	1.09083
FGFBP1	FGFBP1	4058	3721	-0.0376524	1.09057
Thrombomodulin	THBD	458	420	-0.0376162	1.09048
TCIRG1	TCIRG1	4481	4110	-0.0375331	1.09027
WASF1	WASF1	3180	2917	-0.0374907	1.09016
Janus kinase 1	JAK1	667	612	-0.0373744	1.08987
T-cadherin	CDH13	3080	2827	-0.0372249	1.08949
Interleukin 25	IL25	2377	2182	-0.0371744	1.08937
Midkine	MDK	3880	3563	-0.0370159	1.08897
PPP1R12B	PPP1R12B	4339	3985	-0.0369613	1.08883
BCL6	BCL6	811	745	-0.0368646	1.08859
CCL17	CCL17	2769	2544	-0.0368058	1.08844
PACSIN1	PACSIN1	2586	2376	-0.0367821	1.08838
PRKAG1	PRKAG1	4390	4034	-0.0367286	1.08825
SPOP	SPOP	4749	4364	-0.0367174	1.08822
NLRX1	NLRX1	4617	4243	-0.0366868	1.08815
PADI1	PADI1	4705	4324	-0.0366739	1.08811
PTK7	PTK7	2203	2025	-0.0365895	1.0879
RAR-related orphan receptor gamma	RORC	1500	1379	-0.036527	1.08774
Autophagy-related protein 101	ATG101	4813	4425	-0.0365026	1.08768
MKNK2	MKNK2	3748	3450	-0.0359805	1.08638
HAS1	HAS1	1410	1298	-0.0359444	1.08629
DYRK1A	DYRK1A	2846	2620	-0.0359336	1.08626
RARRES3	RARRES3	4011	3693	-0.0358734	1.08611
5-HT2B receptor	HTR2B	230	212	-0.035392	1.08491
SLC14A1	SLC14A1	3812	3514	-0.0353511	1.0848
CD226	CD226	3775	3480	-0.0353377	1.08477
ITGB7	ITGB7	2355	2171	-0.0353311	1.08475
Vascular endothelial growth factor A	VEGFA	1103	1017	-0.0352546	1.08456
EIF3I	EIF3I	3531	3256	-0.0352133	1.08446
FOXP1	FOXP1	3800	3505	-0.0350956	1.08417
IMMT	IMMT	4298	3965	-0.0350232	1.08398
KCNA2	KCNA2	1360	1255	-0.0348952	1.08367
RMI1	RMI1	4521	4174	-0.0346821	1.08313
FOXA1	FOXA1	3479	3212	-0.0346789	1.08313
S100A15	S100A7A	4185	3864	-0.0346583	1.08307
Hypoxanthine-guanine phosphoribosyltransferase	HPRT1	261	241	-0.0346235	1.08299
SGCA	SGCA	3390	3131	-0.0345166	1.08272
COP9 signalosome complex subunit 3	COPS3	4650	4295	-0.0344898	1.08265
Choline transporter	SLC5A7	3881	3586	-0.0343334	1.08226
APOA2	APOA2	2594	2397	-0.0343019	1.08219
Kinase insert domain receptor	KDR	448	414	-0.0342777	1.08213
NOX1	NOX1	3567	3297	-0.0341842	1.08189
UPF1	UPF1	740	684	-0.0341756	1.08187
CDH1 (gene)	CDH1	172	159	-0.0341313	1.08176
EIF3F	EIF3F	3684	3406	-0.034075	1.08162
DNMT1	DNMT1	1034	956	-0.0340626	1.08159
MKNK1	MKNK1	3678	3401	-0.0340051	1.08145
PES1	PES1	4603	4257	-0.0339373	1.08128
CDS1 (gene)	CDS1	4776	4417	-0.0339369	1.08128
Dipeptidase 1	DPEP1	4195	3880	-0.0339002	1.08119
CD137	TNFRSF9	1281	1185	-0.0338308	1.08101
EIF4E2	EIF4E2	4113	3805	-0.033804	1.08095
VPS28	VPS28	4641	4294	-0.0337495	1.08081
MAP2K7	MAP2K7	1001	927	-0.0333543	1.07983
ATP6V1C1	ATP6V1C1	3397	3148	-0.0330608	1.0791
PTCH1	PTCH1	856	794	-0.0326533	1.07809
UBE2D1	UBE2D1	2644	2453	-0.0325639	1.07786
WRNIP1	WRNIP1	2648	2457	-0.0325128	1.07774
RhoG	RHOG	1775	1647	-0.0325048	1.07772
MTA2	MTA2	1793	1664	-0.032427	1.07752
RINT1	RINT1	3850	3574	-0.0323062	1.07722
UNC93B1	UNC93B1	4893	4543	-0.0322325	1.07704
Beta-actin	ACTB	1532	1423	-0.0320539	1.0766
RAD1 homolog	RAD1	2258	2098	-0.0319185	1.07626
TAOK2	TAOK2	2966	2756	-0.0318919	1.0762
DOC2A	DOC2A	3962	3682	-0.0318307	1.07605
LYK5	STRADA	3797	3529	-0.0317889	1.07594
TRPV6	TRPV6	1522	1415	-0.0316582	1.07562
HER2/neu	ERBB2	57	53	-0.031599	1.07547
Syk	SYK	603	561	-0.0313545	1.07487
GATA1	GATA1	504	469	-0.0312577	1.07463
RHEB	RHEB	1368	1273	-0.0312577	1.07463
ACADM	ACADM	3148	2930	-0.0311671	1.0744
C11orf1	C11orf1	4025	3747	-0.0310822	1.07419
AMOTL2	AMOTL2	4807	4475	-0.0310811	1.07419
Dihydrolipoyl transacetylase	DLAT	2310	2151	-0.0309716	1.07392
Sp3 transcription factor	SP3	1617	1506	-0.030885	1.07371
HDAC11	HDAC11	3527	3285	-0.0308701	1.07367
Dopamine transporter	SLC6A3	73	68	-0.0308139	1.07353
SUV39H1	SUV39H1	1273	1186	-0.0307437	1.07336
PSMB8	PSMB8	4873	4540	-0.0307406	1.07335
CYP4Z1	CYP4Z1	3001	2797	-0.0305735	1.07294
Tricho-rhino-phalangeal syndrome Type 1	TRPS1	3348	3121	-0.0304917	1.07273
GAPDHS	GAPDHS	4598	4287	-0.0304155	1.07254
USP8	USP8	3052	2846	-0.0303496	1.07238
FAM135B	FAM135B	3738	3486	-0.0303119	1.07229
APOBEC1	APOBEC1	1663	1551	-0.0302805	1.07221
RANGAP1	RANGAP1	1963	1831	-0.030232	1.07209
NLRP7	NLRP7	3855	3596	-0.0302047	1.07202
MAP2K3	MAP2K3	1467	1369	-0.0300267	1.07159
GLUT4	SLC2A4	271	253	-0.0298488	1.07115
MUTYH	MUTYH	1102	1029	-0.0297662	1.07094
NDUFS6	NDUFS6	4529	4229	-0.0297646	1.07094
Methyl-CpG-binding domain protein 2	MBD2	1285	1200	-0.0297219	1.07083
BRCA2	BRCA2	61	57	-0.029455	1.07018
EIF3C	EIF3C	3632	3394	-0.029434	1.07012
Peripherin 2	PRPH2	3153	2947	-0.0293438	1.0699
RAB11FIP5	RAB11FIP5	3384	3163	-0.0293312	1.06987
ANK3	ANK3	3578	3345	-0.0292442	1.06966
UBE2E1	UBE2E1	4108	3841	-0.0291861	1.06951
NFE2	NFE2	3124	2921	-0.0291795	1.0695
TFCP2	TFCP2	2744	2566	-0.0291275	1.06937
PCLO	PCLO	3271	3059	-0.0291011	1.0693
Von Willebrand factor	VWF	62	58	-0.0289637	1.06897
ADH1A	ADH1A	3266	3056	-0.0288628	1.06872
Apolipoprotein E	APOE	109	102	-0.0288263	1.06863
CYP1A2	CYP1A2	141	132	-0.0286452	1.06818
POLR1C	POLR1C	3591	3362	-0.0286177	1.06811
ETV4	ETV4	3868	3622	-0.028538	1.06792
CXCL13	CXCL13	1409	1320	-0.0283371	1.06742
CHD3	CHD3	1923	1802	-0.0282245	1.06715
RBPJ	RBPJ	1673	1568	-0.0281499	1.06696
Dopachrome tautomerase	DCT	1482	1389	-0.028146	1.06695
BTG2	BTG2	1995	1870	-0.0281013	1.06684
TRIP11	TRIP11	3047	2857	-0.0279622	1.0665
Doublecortin	DCX	1561	1464	-0.0278618	1.06626
MADD (gene)	MADD	4862	4561	-0.0277549	1.06599
KRIT1	KRIT1	3490	3274	-0.0277468	1.06597
MAP2K2	MAP2K2	1035	971	-0.0277211	1.06591
NFATC4	NFATC4	2625	2463	-0.0276649	1.06577
IL13RA2	IL13RA2	4462	4187	-0.0276266	1.06568
GDF3	GDF3	3655	3430	-0.0275933	1.0656
RP9	RP9	3481	3267	-0.0275549	1.0655
NLRC4	NLRC4	3239	3040	-0.0275374	1.06546
TNKS2	TNKS2	2188	2054	-0.0274469	1.06524
Tissue plasminogen activator	PLAT	49	46	-0.0274382	1.06522
ADH5	ADH5	3268	3068	-0.0274267	1.06519
CD154	CD40LG	278	261	-0.0274043	1.06513
SCRIB	SCRIB	4677	4392	-0.027305	1.06489
CHEK2	CHEK2	542	509	-0.0272815	1.06483
GYPB	GYPB	3211	3017	-0.027065	1.0643
PARP4	PARP4	3114	2927	-0.0268959	1.06389
IFITM1	IFITM1	4591	4316	-0.0268259	1.06372
SLC10A2	SLC10A2	3002	2823	-0.0266998	1.06341
CDK5RAP2	CDK5RAP2	3524	3314	-0.0266834	1.06337
RPS6KA5	RPS6KA5	4797	4513	-0.0265044	1.06293
PRKAB2	PRKAB2	3126	2941	-0.0264939	1.0629
ZNF239	ZNF239	4193	3945	-0.0264779	1.06286
EFEMP1	EFEMP1	3447	3244	-0.0263604	1.06258
Cell adhesion molecule 1	CADM1	3761	3541	-0.0261774	1.06213
SIRPB1	SIRPB1	3974	3742	-0.0261241	1.062
NLRP10	NLRP10	4615	4346	-0.026082	1.0619
Angiotensin-converting enzyme	ACE	86	81	-0.0260134	1.06173
CXCL11	CXCL11	2495	2350	-0.0260027	1.0617
SYMPK	SYMPK	3219	3032	-0.0259918	1.06168
Telomerase reverse transcriptase	TERT	259	244	-0.0259099	1.06148
COPS4	COPS4	4651	4382	-0.025874	1.06139
COPS7A	COPS7A	4652	4383	-0.0258682	1.06137
COPS7B	COPS7B	4653	4384	-0.0258625	1.06136
COPS8	COPS8	4654	4385	-0.0258568	1.06135
Parathyroid hormone-related protein	PTHLH	416	392	-0.0258073	1.06122
LRP5	LRP5	1699	1601	-0.025802	1.06121
Keratin 8	KRT8	732	690	-0.025662	1.06087
HSPA9	HSPA9	2005	1890	-0.0256526	1.06085
SYT11	SYT11	4238	3995	-0.0256442	1.06083
Lymphotoxin alpha	LTA	384	362	-0.0256227	1.06077
Protein THEMIS	THEMIS	4658	4393	-0.0254383	1.06032
NLRP1	NLRP1	2043	1927	-0.0253867	1.0602
CPSF6	CPSF6	2967	2799	-0.0253146	1.06002
THAP1	THAP1	3341	3152	-0.0252903	1.05996
TREX1	TREX1	4224	3986	-0.0251866	1.05971
UCP2	UCP2	2308	2178	-0.0251779	1.05969
ARF5	ARF5	3327	3140	-0.0251232	1.05955
ARL4D	ARL4D	4279	4039	-0.0250684	1.05942
EYA2	EYA2	3176	2999	-0.024904	1.05902
BTLA	BTLA	3248	3067	-0.0249022	1.05902
FABP6	FABP6	3700	3494	-0.0248788	1.05896
MNX1	MNX1	3237	3057	-0.0248473	1.05888
Dock10	DOCK10	4570	4318	-0.0246336	1.05836
SH2B2	SH2B2	2202	2081	-0.0245452	1.05815
Neuromedin B receptor	NMBR	3681	3479	-0.0245114	1.05806
Melanocortin 1 receptor	MC1R	92	87	-0.0242686	1.05747
SOX11	SOX11	3884	3673	-0.0242583	1.05745
PTX3	PTX3	4078	3857	-0.0241976	1.0573
CCT5 (gene)	CCT5	4314	4081	-0.0241135	1.05709
CAB39	CAB39	4119	3897	-0.0240614	1.05697
SNX1	SNX1	2983	2824	-0.0237886	1.0563
JPH3	JPH3	3363	3184	-0.0237538	1.05622
LHFP	LHFPL6	4442	4207	-0.023606	1.05586
ELAVL1	ELAVL1	1802	1707	-0.0235213	1.05565
Cyclin-dependent kinase 1	CDK1	76	72	-0.0234811	1.05556
MLC1	MLC1	2471	2341	-0.0234713	1.05553
Eosinophil cationic protein	RNASE3	1160	1099	-0.0234603	1.05551
NEO1	NEO1	3580	3393	-0.0232992	1.05511
CBY1	CBY1	3971	3764	-0.0232503	1.05499
RAPGEF1	RAPGEF1	1976	1873	-0.0232492	1.05499
TRAP1	TRAP1	2427	2301	-0.0231532	1.05476
GTF3C2	GTF3C2	4084	3872	-0.0231504	1.05475
IDH3A	IDH3A	4637	4397	-0.0230806	1.05458
Histamine H3 receptor	HRH3	290	275	-0.0230653	1.05455
TUB (gene)	TUB	4215	3998	-0.0229548	1.05428
GNAQ	GNAQ	1147	1088	-0.0229345	1.05423
MZF1	MZF1	3662	3474	-0.0228885	1.05412
Lymphotoxin beta receptor	LTBR	1195	1134	-0.0227549	1.05379
ZNF350	ZNF350	3986	3783	-0.022701	1.05366
RBBP4	RBBP4	1362	1293	-0.0225786	1.05336
DUSP4	DUSP4	3816	3623	-0.02254	1.05327
DUSP7	DUSP7	3817	3624	-0.022534	1.05326
TOX	TOX	4451	4226	-0.0225281	1.05324
PRPF40A	PRPF40A	4544	4315	-0.0224575	1.05307
CCAAT/enhancer binding protein zeta	CEBPZ	2994	2844	-0.0223222	1.05274
Myc	MYC	40	38	-0.0222764	1.05263
Cyclin-dependent kinase 6	CDK6	580	551	-0.0222764	1.05263
DUSP19	DUSP19	4088	3884	-0.0222317	1.05252
ARHGEF4	ARHGEF4	3831	3641	-0.0220915	1.05218
ZDHHC17	ZDHHC17	4151	3946	-0.0219957	1.05195
Nitric oxide synthase 2 (inducible)	NOS2	1547	1471	-0.0218776	1.05167
ATP6V1B2	ATP6V1B2	3145	2991	-0.0218042	1.05149
ZMYND11	ZMYND11	3177	3022	-0.0217228	1.05129
PCSK4	PCSK4	2955	2811	-0.0216966	1.05123
PCSK5	PCSK5	2956	2812	-0.0216891	1.05121
PCSK7	PCSK7	2957	2813	-0.0216816	1.05119
POLR2G	POLR2G	1325	1261	-0.0215008	1.05075
SLC4A2	SLC4A2	3401	3237	-0.0214639	1.05066
RBBP7	RBBP7	1801	1715	-0.0212496	1.05015
NPTX2	NPTX2	3801	3621	-0.0210693	1.04971
Calcitonin receptor	CALCR	805	767	-0.0210005	1.04954
SUMO2	SUMO2	1993	1900	-0.0207537	1.04895
KCNJ6	KCNJ6	3202	3053	-0.0206945	1.0488
BSCL2	BSCL2	4541	4331	-0.0205633	1.04849
HEY1	HEY1	3224	3075	-0.0205499	1.04846
AP1B1	AP1B1	2798	2669	-0.0204991	1.04833
YY1	YY1	651	621	-0.0204894	1.04831
Telethonin	TCAP	2322	2215	-0.0204885	1.04831
MUC1	MUC1	391	373	-0.0204679	1.04826
OAS2	OAS2	4455	4251	-0.0203566	1.04799
OAS3	OAS3	4456	4252	-0.0203519	1.04798
PLCB1	PLCB1	2561	2444	-0.0203084	1.04787
ZFP36L1	ZFP36L1	4507	4302	-0.0202172	1.04765
FBXW11	FBXW11	4639	4428	-0.0202168	1.04765
ARID1B	ARID1B	3461	3304	-0.0201616	1.04752
MMP11	MMP11	4149	3961	-0.0201386	1.04746
CEBPD	CEBPD	3934	3756	-0.0201088	1.04739
SPDYA	SPDYA	4261	4071	-0.0198104	1.04667
TTC35	EMC2	4781	4568	-0.0197926	1.04663
Kinesin family member 11	KIF11	2106	2013	-0.0196146	1.0462
RBPMS	RBPMS	4576	4374	-0.0196072	1.04618
SMURF1	SMURF1	1845	1764	-0.0194978	1.04592
Galectin-1	LGALS1	3509	3355	-0.0194908	1.0459
CD53	CD53	4467	4271	-0.0194864	1.04589
LATS1	LATS1	2539	2428	-0.019414	1.04572
TNKS1BP1	TNKS1BP1	3530	3376	-0.0193723	1.04562
ALG13	ALG13	4454	4260	-0.0193406	1.04554
PIM1	PIM1	1085	1038	-0.0192324	1.04528
AGPAT9	GPAT3	4805	4597	-0.0192189	1.04525
ARFRP1	ARFRP1	3978	3806	-0.019196	1.04519
RhoH	RHOH	2961	2833	-0.0191918	1.04518
SLC26A3	SLC26A3	3082	2950	-0.0190106	1.04475
KCNE3	KCNE3	2238	2143	-0.0188379	1.04433
CSRP3	CSRP3	2852	2731	-0.0188278	1.04431
COPS6	COPS6	4041	3870	-0.0187779	1.04419
BCLAF1	BCLAF1	4777	4575	-0.0187641	1.04415
HDAC10	HDAC10	2847	2727	-0.0187023	1.044
Amnionless	AMN	2473	2369	-0.0186591	1.0439
FCGR1A	FCGR1A	3129	2998	-0.0185739	1.0437
RAD52	RAD52	528	506	-0.0184834	1.04348
RECK	RECK	4491	4304	-0.0184708	1.04345
LYPD1	LYPD1	4687	4493	-0.0183585	1.04318
DPM1	DPM1	3051	2925	-0.0183163	1.04308
PPP1R12A	PPP1R12A	2577	2471	-0.0182417	1.0429
RB1CC1	RB1CC1	3043	2918	-0.0182167	1.04284
GIT2	GIT2	4309	4132	-0.0182162	1.04284
MMP2	MMP2	538	516	-0.0181326	1.04264
CXCL3	CXCL3	2871	2754	-0.0180693	1.04248
CENPH	CENPH	3585	3439	-0.018057	1.04245
GRID1	GRID1	3316	3181	-0.0180509	1.04244
Factor X	F10	74	71	-0.0179734	1.04225
DMBT1	DMBT1	3937	3778	-0.0179035	1.04209
Roxan (protein)	ZC3H7B	4063	3899	-0.0178936	1.04206
PCK1	PCK1	4164	3996	-0.0178852	1.04204
MEF2B	MEF2B	3968	3808	-0.0178747	1.04202
Cyclin-dependent kinase 9	CDK9	769	738	-0.01787	1.04201
HTN3	HTN3	4194	4025	-0.0178625	1.04199
NUTF2	NUTF2	2671	2565	-0.0175865	1.04133
RELB	RELB	2067	1985	-0.01758	1.04131
39326	39326	4437	4262	-0.017476	1.04106
POLDIP3	POLDIP3	4522	4344	-0.0174407	1.04098
WWP1	WWP1	2468	2371	-0.0174136	1.04091
TAS1R1	TAS1R1	1579	1517	-0.0173965	1.04087
LRP1B	LRP1B	4409	4236	-0.0173841	1.04084
WNT1	WNT1	3582	3442	-0.0173147	1.04067
Neuropeptide S receptor	NPSR1	4383	4212	-0.0172831	1.0406
CLSPN	CLSPN	3492	3356	-0.0172523	1.04052
ARL4A	ARL4A	3992	3837	-0.0171987	1.0404
BTRC (gene)	BTRC	1394	1340	-0.017158	1.0403
Caspase 7	CASP7	853	820	-0.0171352	1.04024
CUGBP1	CELF1	4790	4605	-0.0171059	1.04017
GJA3	GJA3	3406	3275	-0.0170333	1.04
EIF4ENIF1	EIF4ENIF1	4061	3905	-0.017012	1.03995
Ataxia telangiectasia and Rad3 related	ATR	313	301	-0.0169778	1.03987
TIMP2	TIMP2	2022	1945	-0.0168615	1.03959
CRTC2	CRTC2	3314	3189	-0.016698	1.0392
MAPK6	MAPK6	3694	3555	-0.0166573	1.0391
EIF3K	EIF3K	3381	3254	-0.0166276	1.03903
CLINT1	CLINT1	4067	3915	-0.0165424	1.03883
Cyclin-dependent kinase 10	CDK10	4395	4231	-0.0165159	1.03876
PPP6C	PPP6C	4055	3904	-0.016481	1.03868
ATP2B4	ATP2B4	2609	2512	-0.0164544	1.03861
QRFP	QRFP	4563	4394	-0.0163904	1.03846
IPO4	IPO4	4784	4607	-0.016373	1.03842
AKAP11	AKAP11	2613	2517	-0.0162562	1.03814
HSD17B10	HSD17B10	3436	3310	-0.0162252	1.03807
IGSF8	IGSF8	4647	4477	-0.0161856	1.03797
Tenascin C	TNC	1698	1636	-0.0161544	1.0379
GLMN	GLMN	2997	2888	-0.0160896	1.03774
KPNA3	KPNA3	2894	2789	-0.01605	1.03765
UBE2A	UBE2A	3310	3190	-0.0160373	1.03762
DNAJB1	DNAJB1	2455	2366	-0.0160368	1.03762
NUDC	NUDC	4059	3912	-0.0160202	1.03758
Bcl-2 homologous antagonist killer	BAK1	442	426	-0.0160127	1.03756
Protein C inhibitor	SERPINA5	1415	1364	-0.0159421	1.03739
Caspase-9	CASP9	361	348	-0.015928	1.03736
PPEF1	PPEF1	4148	3999	-0.0158873	1.03726
ZAK	MAP3K20	3548	3421	-0.0158305	1.03712
SNCAIP	SNCAIP	3213	3098	-0.0158293	1.03712
ATP6V1D	ATP6V1D	2922	2818	-0.0157392	1.03691
GRIN2B	GRIN2B	985	950	-0.0157126	1.03684
CD44	CD44	113	109	-0.0156519	1.0367
PPM1A	PPM1A	3592	3465	-0.0156331	1.03665
SLAMF1	SLAMF1	2794	2696	-0.0155065	1.03635
PPP5C	PPP5C	3311	3196	-0.0153524	1.03598
ABCD1	ABCD1	1892	1827	-0.0151826	1.03558
LRRFIP1	LRRFIP1	4282	4135	-0.0151711	1.03555
BMPR1A	BMPR1A	1489	1438	-0.0151358	1.03547
Mothers against decapentaplegic homolog 3	SMAD3	206	199	-0.0150141	1.03518
PIGQ	PIGQ	2830	2734	-0.0149879	1.03511
FXR2	FXR2	2211	2136	-0.0149875	1.03511
NFX1	NFX1	4435	4286	-0.0148415	1.03476
Matrix metallopeptidase 13	MMP13	3723	3598	-0.0148319	1.03474
STK11	STK11	775	749	-0.0148199	1.03471
ARMCX3	ARMCX3	4742	4584	-0.0147169	1.03447
38961	38961	4643	4489	-0.0146491	1.03431
CARD10	CARD10	3740	3616	-0.0146432	1.03429
Utrophin	UTRN	3900	3771	-0.0146081	1.03421
RASA3	RASA3	3766	3642	-0.0145404	1.03405
KATNB1	KATNB1	4719	4564	-0.0145043	1.03396
P-selectin glycoprotein ligand-1	SELPLG	1287	1245	-0.0144092	1.03373
SUGT1	SUGT1	4243	4106	-0.0142541	1.03337
PPM1D	PPM1D	4188	4053	-0.0142301	1.03331
WNT7A	WNT7A	3489	3378	-0.0140413	1.03286
CD3G	CD3G	2865	2774	-0.0140182	1.0328
LGI1	LGI1	4554	4410	-0.0139544	1.03265
Neuropeptide S	NPS	4343	4206	-0.0139206	1.03257
BCL3	BCL3	986	955	-0.0138735	1.03246
Apolipoprotein B	APOB	97	94	-0.0136439	1.03191
NEK2	NEK2	2655	2573	-0.0136247	1.03187
PRKCE	PRKCE	652	632	-0.0135305	1.03165
DEPDC5	DEPDC5	4833	4685	-0.0135072	1.03159
Calmodulin 1	CALM1	1178	1142	-0.0134792	1.03152
CXCL1	CXCL1	2522	2445	-0.0134662	1.03149
STX8	STX8	2693	2611	-0.0134295	1.03141
SPEN	SPEN	3408	3305	-0.0133281	1.03116
DLK1	DLK1	4209	4082	-0.0133059	1.03111
DLG4	DLG4	232	225	-0.0133055	1.03111
Phosphatidylcholine transfer protein	PCTP	2361	2290	-0.0132605	1.031
GPAA1	GPAA1	3942	3824	-0.0131987	1.03086
GJA8	GJA8	2759	2677	-0.0131033	1.03063
Factor VII	F7	101	98	-0.0130953	1.03061
RPS6KA1	RPS6KA1	1956	1898	-0.0130726	1.03056
Epigen	EPGN	2030	1970	-0.0130298	1.03046
Epiregulin	EREG	2031	1971	-0.0130233	1.03044
Rev-ErbA beta	NR1D2	2075	2014	-0.0129586	1.03029
FLII	FLII	3505	3403	-0.0128261	1.02997
BMPR2	BMPR2	2110	2049	-0.0127405	1.02977
PPP1R14C	PPP1R14C	4568	4437	-0.0126367	1.02952
POLR2C	POLR2C	594	577	-0.0126106	1.02946
TAF1A	TAF1A	3468	3370	-0.0124492	1.02908
ZIC1	ZIC1	4197	4079	-0.0123853	1.02893
HCK	HCK	1141	1109	-0.0123541	1.02885
Diablo homolog	DIABLO	1327	1290	-0.0122812	1.02868
PDLIM5	PDLIM5	3876	3768	-0.0122729	1.02866
HBXIP	LAMTOR5	4490	4365	-0.0122621	1.02864
ZRANB2	ZRANB2	3677	3575	-0.0122176	1.02853
ZNF148	ZNF148	3427	3332	-0.0122091	1.02851
SFRS4	SRSF4	4330	4211	-0.0121027	1.02826
Thymidylate synthase	TYMS	367	357	-0.0119978	1.02801
IKZF4	IKZF4	4123	4011	-0.0119607	1.02792
ELMO1	ELMO1	3867	3762	-0.0119554	1.02791
HSD3B1	HSD3B1	3614	3516	-0.0119393	1.02787
FOXK1	FOXK1	4363	4245	-0.0119075	1.0278
FOXK2	FOXK2	4364	4246	-0.0119048	1.02779
POLR2L	POLR2L	1295	1260	-0.0118992	1.02778
CALM2	CALM2	2187	2128	-0.0118772	1.02773
PKC alpha	PRKCA	1300	1265	-0.0118528	1.02767
CADPS	CADPS	4575	4452	-0.0118359	1.02763
DUSP3	DUSP3	3798	3696	-0.011823	1.0276
RAB8A	RAB8A	3321	3232	-0.0117975	1.02754
MAPKAPK2	MAPKAPK2	1232	1199	-0.0117915	1.02752
ARL3	ARL3	3515	3422	-0.0116453	1.02718
M-RIP	MPRIP	4707	4583	-0.0115943	1.02706
Factor XI	F11	152	148	-0.0115819	1.02703
LYNX1	LYNX1	3015	2936	-0.0115313	1.02691
RGS18	RGS18	3859	3758	-0.011518	1.02688
APEX1	APEX1	1917	1867	-0.0114778	1.02678
SYTL1	SYTL1	4218	4108	-0.0114761	1.02678
RFX6	RFX6	4877	4750	-0.0114591	1.02674
TLR 4	TLR4	154	150	-0.0114295	1.02667
MASP2 (protein)	MASP2	1814	1767	-0.0114007	1.0266
Cystatin B	CSTB	3030	2952	-0.0113263	1.02642
NPTXR	NPTXR	4506	4391	-0.0112278	1.02619
SLC19A1	SLC19A1	3302	3218	-0.011191	1.0261
VPS24	CHMP3	4118	4014	-0.011109	1.02591
ZFP36	ZFP36	2853	2781	-0.0111008	1.02589
Adiponectin	ADIPOQ	238	232	-0.011089	1.02586
ZNF423	ZNF423	3810	3714	-0.0110831	1.02585
AZGP1	AZGP1	2739	2670	-0.0110808	1.02584
NFIX	NFIX	1590	1550	-0.0110654	1.02581
B3GAT1	B3GAT1	2028	1977	-0.0110613	1.0258
C9orf86	RABL6	4191	4086	-0.0110193	1.0257
AH receptor-interacting protein	AIP	2712	2645	-0.010864	1.02533
NMD3	NMD3	4501	4390	-0.0108445	1.02528
N-Myc	MYCN	894	872	-0.010821	1.02523
CCDC6	CCDC6	4391	4283	-0.0108154	1.02522
ELL (gene)	ELL	3179	3101	-0.0107888	1.02515
Interleukin-21 receptor	IL21R	2774	2706	-0.0107787	1.02513
RRM2B	RRM2B	2905	2834	-0.0107463	1.02505
NBPF10	NBPF10	3631	3543	-0.0106551	1.02484
Steroidogenic factor 1	NR5A1	706	689	-0.0105855	1.02467
SGTA	SGTA	3764	3674	-0.0105105	1.0245
RAB17	RAB17	4607	4497	-0.0104953	1.02446
PIGK	PIGK	3984	3889	-0.0104814	1.02443
MYOM2	MYOM2	3446	3364	-0.0104593	1.02438
FOXA2	FOXA2	3728	3640	-0.0103745	1.02418
SGCZ	SGCZ	4426	4322	-0.0103266	1.02406
KLRD1	KLRD1	1848	1805	-0.0102248	1.02382
SMARCD2	SMARCD2	3743	3656	-0.0102136	1.0238
ATF1	ATF1	1297	1267	-0.0101634	1.02368
SRRM1	SRRM1	4270	4172	-0.0100836	1.02349
SMARCD1	SMARCD1	3042	2973	-0.0099643	1.02321
PTPRA	PTPRA	3294	3220	-0.00986772	1.02298
COASY	COASY	4550	4449	-0.00974899	1.0227
Cytidine deaminase	CDA	1037	1014	-0.0097408	1.02268
POLR2J	POLR2J	1718	1680	-0.00971388	1.02262
LETM1	LETM1	4713	4609	-0.00969073	1.02256
LMO4	LMO4	2861	2798	-0.00967015	1.02252
SLC13A3	SLC13A3	4548	4448	-0.00965568	1.02248
SENP3	SENP3	4469	4371	-0.00962955	1.02242
ADAMTS4	ADAMTS4	3563	3485	-0.00961304	1.02238
RRAS2	RRAS2	3107	3039	-0.00961055	1.02238
USP5	USP5	4223	4131	-0.00956589	1.02227
Corneodesmosin	CDSN	1882	1841	-0.00956583	1.02227
SEMA4C	SEMA4C	3898	3814	-0.00946115	1.02202
PIK3R5	PIK3R5	2147	2101	-0.00940599	1.02189
PADI3	PADI3	4706	4606	-0.00932799	1.02171
VPRBP	DCAF1	4632	4534	-0.00928703	1.02161
PSMA4	PSMA4	4872	4769	-0.00927996	1.0216
MMP26	MMP26	4260	4170	-0.00927354	1.02158
Cingulin	CGN	4406	4313	-0.00926503	1.02156
PLEKHG5	PLEKHG5	4475	4381	-0.00921979	1.02146
Angiomotin	AMOT	3659	3583	-0.0091156	1.02121
5-HT4 receptor	HTR4	339	332	-0.00906161	1.02108
MAP3K8	MAP3K8	2327	2279	-0.00905206	1.02106
PTPN12	PTPN12	3221	3155	-0.00899136	1.02092
Aldolase C	ALDOC	3958	3877	-0.00897999	1.02089
PIK3CG	PIK3CG	1276	1250	-0.00894066	1.0208
SMARCC2	SMARCC2	3347	3279	-0.0089143	1.02074
RBFOX1	RBFOX1	4792	4695	-0.00888121	1.02066
ENC1	ENC1	3981	3901	-0.00881623	1.02051
IL1A	IL1A	554	543	-0.00870994	1.02026
TLE4	TLE4	4493	4404	-0.00868911	1.02021
CDKN3	CDKN3	1769	1734	-0.00867874	1.02018
KIFAP3	KIFAP3	3110	3049	-0.00860296	1.02001
NME4	NME4	4867	4773	-0.00846991	1.01969
HLA-DRB1	HLA-DRB1	520	510	-0.00843317	1.01961
SS18L1	SS18L1	3704	3633	-0.00840558	1.01954
Plunc	BPIFA1	4619	4531	-0.0083539	1.01942
DPM2	DPM2	4384	4301	-0.0083011	1.0193
SLPI	SLPI	2679	2629	-0.00818213	1.01902
PTPRK	PTPRK	2090	2051	-0.00818063	1.01902
CLEC4M	CLEC4M	3889	3817	-0.00811578	1.01886
HTN1	HTN1	3618	3552	-0.00799561	1.01858
KCNJ5	KCNJ5	1629	1600	-0.0078011	1.01812
MAPK11	MAPK11	2146	2108	-0.00775911	1.01803
STIM2	STIM2	4538	4458	-0.00772443	1.01795
21-Hydroxylase	CYP21A2	401	394	-0.00764815	1.01777
SH3GL3	SH3GL3	3651	3588	-0.0075594	1.01756
GOLGA4	GOLGA4	4144	4073	-0.00750534	1.01743
ALS2CR2	STRADB	4559	4482	-0.00739774	1.01718
SFRP2	SFRP2	4746	4667	-0.00728993	1.01693
TMEM106A	TMEM106A	4885	4804	-0.00726157	1.01686
Caldesmon	CALD1	791	778	-0.00719689	1.01671
CD18	ITGB2	426	419	-0.00719558	1.01671
PPIG (gene)	PPIG	3792	3730	-0.0071595	1.01662
DTNB	DTNB	4530	4456	-0.00715302	1.01661
Endothelial protein C receptor	PROCR	4838	4759	-0.00715016	1.0166
RNF4	RNF4	2668	2625	-0.00705652	1.01638
HCLS1	HCLS1	4296	4227	-0.00703202	1.01632
HAND2	HAND2	1689	1662	-0.00699863	1.01625
JPH1	JPH1	4701	4626	-0.00698462	1.01621
KLRC2	KLRC2	3965	3902	-0.00695593	1.01615
F11 receptor	F11R	2835	2790	-0.00694886	1.01613
MMP17	MMP17	4043	3979	-0.0069298	1.01608
SPRY4	SPRY4	3096	3047	-0.0069285	1.01608
ARL1	ARL1	2943	2897	-0.00684177	1.01588
PSMB4	PSMB4	4788	4714	-0.00676456	1.0157
CCP110	CCP110	4222	4157	-0.0067382	1.01564
XAF1	XAF1	4562	4492	-0.00671553	1.01558
COL4A3BP	COL4A3BP	4324	4258	-0.00668003	1.0155
KCNK3	KCNK3	1805	1778	-0.00654545	1.01519
SOX4	SOX4	3087	3041	-0.00652021	1.01513
Intrinsic factor	GIF	136	134	-0.00643411	1.01493
Oncostatin M	OSM	1428	1407	-0.00643411	1.01493
CIDEA	CIDEA	4628	4560	-0.00642851	1.01491
Diazepam binding inhibitor	DBI	4571	4504	-0.00641284	1.01488
Interleukin 31	IL31	2962	2919	-0.00635096	1.01473
COPG	COPG1	2991	2948	-0.00628893	1.01459
DOK5	DOK5	4129	4070	-0.00625047	1.0145
CYP2D6	CYP2D6	70	69	-0.00624895	1.01449
SOX5	SOX5	4277	4216	-0.00623865	1.01447
SFRS6	SRSF6	4793	4725	-0.00620562	1.01439
Keratin 4	KRT4	990	976	-0.00618538	1.01434
ARMCX6	ARMCX6	4812	4744	-0.00618094	1.01433
USP48	USP48	4894	4825	-0.00616665	1.0143
SS18	SS18	2341	2308	-0.00616561	1.0143
SLC12A8	SLC12A8	3844	3791	-0.00602959	1.01398
SLC12A9	SLC12A9	3845	3792	-0.00602802	1.01398
E2F3	E2F3	3428	3381	-0.00599564	1.0139
LSM3	LSM3	3682	3632	-0.00593794	1.01377
ABCD2	ABCD2	3834	3782	-0.00593058	1.01375
RUNX1	RUNX1	518	511	-0.00590886	1.0137
CD11a	ITGAL	596	588	-0.00586893	1.01361
ADP-specific glucokinase	ADPGK	4710	4648	-0.00575479	1.01334
CNOT1	CNOT1	4407	4349	-0.00575364	1.01334
Tetratricopeptide Repeat 39A	TTC39A	4883	4819	-0.0057298	1.01328
FIGLA	FIGLA	3293	3250	-0.00570837	1.01323
USP10	USP10	4099	4047	-0.00554471	1.01285
LGP2	DHX58	1735	1713	-0.00554212	1.01284
SH3BP1	SH3BP1	4496	4439	-0.00554116	1.01284
DOT1L	DOT1L	4333	4279	-0.0054464	1.01262
ARMCX1	ARMCX1	4741	4682	-0.00543855	1.0126
Calcium-binding protein 1	CABP1	4346	4292	-0.00543001	1.01258
ACTL6B	ACTL6B	4034	3984	-0.00541656	1.01255
SYT7	SYT7	4205	4153	-0.00540407	1.01252
KIRREL	KIRREL1	2123	2097	-0.00535156	1.0124
AFG3L2	AFG3L2	4669	4612	-0.00533458	1.01236
CADPS2	CADPS2	4666	4610	-0.00524381	1.01215
CNKSR2	CNKSR2	4505	4451	-0.0052372	1.01213
METTL3	METTL3	4612	4557	-0.00521027	1.01207
PHOX2A	PHOX2A	2873	2839	-0.00517023	1.01198
UBE2B	UBE2B	4589	4535	-0.00514077	1.01191
CYP3A7	CYP3A7	1451	1434	-0.00511826	1.01185
Metabotropic glutamate receptor 1	GRM1	345	341	-0.00506472	1.01173
CBX1	CBX1	2336	2309	-0.00504891	1.01169
Endothelin converting enzyme 1	ECE1	3121	3085	-0.0050386	1.01167
HES1	HES1	956	945	-0.00502608	1.01164
Loricrin	LOR	2111	2087	-0.00496578	1.0115
SLC39A7	SLC39A7	4581	4529	-0.00495797	1.01148
CDC25A	CDC25A	1329	1314	-0.00492962	1.01142
MAP3K7IP3	TAB3	3373	3335	-0.0049205	1.01139
Paraplegin	SPG7	3998	3953	-0.00491598	1.01138
IKZF2	IKZF2	4415	4366	-0.00484698	1.01122
Autophagy-related protein 13	ATG13	4721	4669	-0.00481013	1.01114
ATF7IP	ATF7IP	4450	4401	-0.00480864	1.01113
LIN9	LIN9	4047	4003	-0.00474761	1.01099
Fibroblast growth factor receptor 4	FGFR4	1209	1196	-0.00469512	1.01087
Myelin-associated glycoprotein	MAG	2579	2552	-0.00457067	1.01058
ING5	ING5	3218	3185	-0.0044766	1.01036
Calcium-activated potassium channel subunit alpha-1	KCNMA1	3419	3384	-0.00446875	1.01034
LYL1	LYL1	2837	2808	-0.00446223	1.01033
PPM1G	PPM1G	4745	4697	-0.00441566	1.01022
STAP2	STAP2	4181	4139	-0.00438474	1.01015
EIF3D	EIF3D	3589	3553	-0.00437825	1.01013
KCNJ9	KCNJ9	3317	3284	-0.00434232	1.01005
C1QBP	C1QBP	2821	2793	-0.00433215	1.01003
GYPA	GYPA	2620	2594	-0.00433132	1.01002
Cingulin-like 1	CGNL1	4727	4681	-0.00424696	1.00983
Small nuclear ribonucleoprotein polypeptide C	SNRPC	3963	3925	-0.00418441	1.00968
ILKAP	ILKAP	4089	4050	-0.00416209	1.00963
DUSP10	DUSP10	3048	3019	-0.00415185	1.00961
FNBP1	FNBP1	2319	2297	-0.00413975	1.00958
RAE1	RAE1	3599	3565	-0.00412231	1.00954
VPS36	VPS36	4724	4680	-0.00406404	1.0094
GPR75	GPR75	3870	3834	-0.00405886	1.00939
FANCG	FANCG	1730	1714	-0.00403529	1.00933
SEMA6A	SEMA6A	4239	4200	-0.00401413	1.00929
NDEL1	NDEL1	2726	2701	-0.00400127	1.00926
HSPB6	HSPB6	2543	2520	-0.00394582	1.00913
DOC2B	DOC2B	4785	4743	-0.00382882	1.00886
PACS1	PACS1	3885	3851	-0.0038175	1.00883
HESX1	HESX1	3203	3175	-0.00381321	1.00882
ALPI	ALPI	2174	2155	-0.00381227	1.00882
MED17	MED17	2662	2639	-0.00376866	1.00872
NBPF3	NBPF3	4865	4823	-0.00376558	1.00871
RANBP1	RANBP1	3035	3009	-0.00373651	1.00864
RIPK1	RIPK1	946	938	-0.0036883	1.00853
IRF9	IRF9	1895	1879	-0.00368243	1.00852
MKS1	MKS1	3572	3542	-0.00366289	1.00847
CD20	MS4A1	121	120	-0.00360412	1.00833
NCKAP1	NCKAP1	3785	3754	-0.00357162	1.00826
SYT2	SYT2	4732	4694	-0.00350165	1.0081
MXD4	MXD4	4375	4340	-0.00348833	1.00806
MSR1	MSR1	4147	4115	-0.0033642	1.00778
Centromere protein B	CENPB	3136	3112	-0.00333647	1.00771
RGS20	RGS20	2937	2915	-0.00326539	1.00755
Prosaposin	PSAP	2938	2916	-0.00326427	1.00754
DCLRE1C	DCLRE1C	1891	1877	-0.00322726	1.00746
Jun dimerization protein	JDP2	3593	3567	-0.00315411	1.00729
NFATC1	NFATC1	831	825	-0.00314708	1.00727
TMEM106B	TMEM106B	4780	4746	-0.00310016	1.00716
STAT2	STAT2	845	839	-0.00309475	1.00715
CAP2	CAP2	4127	4098	-0.00306251	1.00708
PREX1	PREX1	4464	4433	-0.00302645	1.00699
Cathepsin C	CTSC	1153	1145	-0.00302382	1.00699
ABCA1	ABCA1	585	581	-0.00297973	1.00688
DLGAP2	DLGAP2	4557	4526	-0.00296448	1.00685
EPHA8	EPHA8	2683	2665	-0.00292346	1.00675
RGS5	RGS5	2398	2382	-0.00290742	1.00672
EPN1	EPN1	3160	3139	-0.00289577	1.00669
NUFIP2	NUFIP2	4610	4580	-0.00283545	1.00655
JUB (gene)	AJUBA	3410	3388	-0.00281098	1.00649
MYT1	MYT1	4662	4633	-0.00270997	1.00626
LAIR2	LAIR2	4858	4828	-0.00269025	1.00621
AHNAK	AHNAK	3957	3933	-0.0026421	1.0061
ILF2	ILF2	3799	3776	-0.00263731	1.00609
EN2 (gene)	EN2	1004	998	-0.00260317	1.00601
DUSP22	DUSP22	3951	3928	-0.00253555	1.00586
IVNS1ABP	IVNS1ABP	4766	4739	-0.00246733	1.0057
Interleukin 34	IL34	4853	4826	-0.00242297	1.00559
NCDN	NCDN	4685	4659	-0.00241688	1.00558
RNF216	RNF216	3879	3858	-0.00235756	1.00544
MNT (gene)	MNT	2895	2880	-0.00225608	1.00521
RHOA	RHOA	198	197	-0.00219896	1.00508
SOX12	SOX12	4381	4359	-0.00218638	1.00505
SOX13	SOX13	4382	4360	-0.00218588	1.00505
HOMER2	HOMER2	3392	3375	-0.00218207	1.00504
Cyclin D1	CCND1	202	201	-0.00215531	1.00498
UBE2D3	UBE2D3	4688	4665	-0.00213595	1.00493
Cripto	CFC1B	4206	4186	-0.00207004	1.00478
Glypican 2	GPC2	4847	4824	-0.00206572	1.00477
NCKIPSD	NCKIPSD	3803	3785	-0.00206044	1.00476
Keratin 6C	KRT6C	4227	4208	-0.00195652	1.00452
Transformation/transcription domain-associated protein	TRRAP	1610	1603	-0.00189235	1.00437
SLC34A3	SLC34A3	3768	3752	-0.00184806	1.00426
NDUFS1	NDUFS1	2358	2348	-0.00184571	1.00426
PLK4	PLK4	2834	2822	-0.00184284	1.00425
CACNG2	CACNG2	2141	2132	-0.00182947	1.00422
BCL2L12	BCL2L12	4814	4794	-0.00180806	1.00417
RBM8A	RBM8A	2181	2172	-0.00179584	1.00414
DNA damage-inducible transcript 3	DDIT3	1219	1214	-0.00178502	1.00412
ARID1A	ARID1A	1231	1226	-0.00176758	1.00408
SAT2	SAT2	3946	3930	-0.00176453	1.00407
PTPN4	PTPN4	4472	4455	-0.00165409	1.00382
DLGAP5	DLGAP5	4835	4817	-0.00161983	1.00374
PDCD2	PDCD2	3264	3252	-0.00159961	1.00369
BCL2-like 1 (gene)	BCL2L1	566	564	-0.00153733	1.00355
Leucyl-tRNA synthetase	LARS	3137	3126	-0.00152555	1.00352
CDK5RAP1	CDK5RAP1	4365	4350	-0.00149499	1.00345
RBBP8	RBBP8	1499	1494	-0.00145104	1.00335
Cathepsin F	CTSF	2828	2819	-0.00138433	1.00319
FHOD1	FHOD1	4167	4154	-0.00135701	1.00313
VPS29	VPS29	4565	4551	-0.00133395	1.00308
GABARAP	GABARAP	1997	1991	-0.0013068	1.00301
RGS4	RGS4	1016	1013	-0.00128426	1.00296
Proprotein convertase 2	PCSK2	688	686	-0.00126432	1.00292
AP3S2	AP3S2	3454	3444	-0.00125919	1.0029
ANXA7	ANXA7	3350	3341	-0.00116833	1.00269
BPTF	BPTF	4135	4124	-0.00115686	1.00267
METAP2	METAP2	1623	1619	-0.00107167	1.00247
MTHFD1	MTHFD1	4730	4719	-0.00101116	1.00233
Neuropeptide Y receptor Y1	NPY1R	2717	2711	-0.000960121	1.00221
SFRS3	SRSF3	4192	4183	-0.000933409	1.00215
LRIG1	LRIG1	4673	4663	-0.000930366	1.00214
Ataxin 1	ATXN1	1929	1925	-0.000901494	1.00208
GRID2	GRID2	1947	1943	-0.000893151	1.00206
FTH1	FTH1	2038	2034	-0.000853231	1.00197
T-cell surface glycoprotein CD3 epsilon chain	CD3E	1540	1537	-0.000846853	1.00195
Bcl-2-associated death promoter	BAD	516	515	-0.000842473	1.00194
UGCG	UGCG	4560	4553	-0.000667192	1.00154
SNTB2	SNTB2	3926	3920	-0.000664228	1.00153
RGS6	RGS6	3323	3318	-0.00065396	1.00151
PSMA5	PSMA5	4660	4653	-0.000652864	1.0015
ACSL1	ACSL1	4729	4722	-0.000643331	1.00148
S100A7	S100A7	2790	2786	-0.000623091	1.00144
Cytoglobin	CYGB	741	740	-0.000586488	1.00135
MIB1 (gene)	MIB1	4367	4362	-0.000497531	1.00115
Baculoviral IAP repeat-containing protein 3	BIRC3	923	922	-0.00047078	1.00108
PRKCD	PRKCD	1011	1010	-0.000429782	1.00099
WNK3	WNK3	4221	4217	-0.000411751	1.00095
SPTBN1	SPTBN1	3402	3399	-0.000383145	1.00088
PLAG1	PLAG1	3540	3537	-0.000368202	1.00085
RICTOR	RICTOR	3564	3561	-0.000365722	1.00084
ARHGAP31	ARHGAP31	4810	4806	-0.00036131	1.00083
GNAO1	GNAO1	1576	1575	-0.000275655	1.00063
FZR1	FZR1	3556	3554	-0.000244329	1.00056
SKI protein	SKI	1809	1808	-0.000240141	1.00055
COPG2	COPG2	3960	3959	-0.000109684	1.00025
MKI67IP	NIFK	4791	4790	-9.06574e-05	1.00021
ZFP91	ZFP91	4898	4897	-8.86768e-05	1.0002
Tau protein	MAPT	117	117	0	1
Erythropoietin	EPO	3	3	0	1
DDEF2	ASAP2	4027	4027	0	1
VAT1	VAT1	4895	4896	8.8713e-05	0.999796
SCYE1	AIMP1	4326	4327	0.00010038	0.999769
PPP1R14B	PPP1R14B	4567	4569	0.000190146	0.999562
UBL3	UBL3	4892	4895	0.000266248	0.999387
Transmembrane protein 222	TMEM222	4891	4894	0.000266302	0.999387
TMPRSS11D	TMPRSS11D	4890	4893	0.000266357	0.999387
TMEPAI	PMEPA1	4889	4892	0.000266411	0.999387
RGS12	RGS12	2478	2480	0.000350379	0.999194
SIRT3	SIRT3	2466	2468	0.000352083	0.99919
TMEM59	TMEM59	4887	4891	0.000355324	0.999182
TMEM131	TMEM131	4886	4890	0.000355396	0.999182
TJAP1	TJAP1	4884	4888	0.000355542	0.999182
PPP1R14A	PPP1R14A	4702	4706	0.000369298	0.99915
UNC13D	UNC13D	4348	4352	0.000399351	0.999081
PTPRM	PTPRM	1068	1069	0.000406453	0.999065
Maspin	SERPINB5	4006	4010	0.000433428	0.999002
STK35L1	STK35	4882	4887	0.000444564	0.998977
SHCBP1	SHCBP1	4881	4886	0.000444655	0.998977
SH3BGRL3	SH3BGRL3	4880	4885	0.000444746	0.998976
SCAMP3	SCAMP3	4879	4884	0.000444837	0.998976
RMND5B	RMND5B	4878	4883	0.000444928	0.998976
ARAF	ARAF	971	972	0.000447035	0.998971
Cyclin B1	CCNB1	969	970	0.000447957	0.998969
HSD3B2	HSD3B2	3466	3470	0.000500916	0.998847
TTC1	TTC1	4122	4127	0.000526481	0.998788
TERF2IP	TERF2IP	3138	3142	0.000553241	0.998727
ACSL5	ACSL5	4645	4651	0.000560621	0.99871
HMOX2	HMOX2	2251	2254	0.000578417	0.998669
RCC2	RCC2	4875	4882	0.000623155	0.998566
RASSF9	RASSF9	4874	4881	0.000623283	0.998566
NDFIP2	NDFIP2	4866	4873	0.000624307	0.998564
PPP1R1B	PPP1R1B	1961	1964	0.00066389	0.998473
CDCA8	CDCA8	4566	4573	0.000665294	0.998469
SFRS12	SREK1	4499	4506	0.000675194	0.998447
FANCD2	FANCD2	1261	1263	0.000688264	0.998416
HDAC7	HDAC7	1850	1853	0.000703691	0.998381
ERC1	ERC1	4274	4281	0.00071071	0.998365
PALM	PALM	4869	4877	0.000712981	0.99836
NUBP2	NUBP2	4868	4876	0.000713127	0.998359
NAPG	NAPG	4864	4872	0.000713713	0.998358
Monooxygenase DBH-like 1	MOXD1	4863	4871	0.00071386	0.998358
KIAA1524	CIP2A	4857	4865	0.000714741	0.998356
KIAA1109	KIAA1109	4856	4864	0.000714888	0.998355
JPH2	JPH2	4855	4863	0.000715035	0.998355
INTS12	INTS12	4854	4862	0.000715183	0.998355
WIPI1	WIPI1	4044	4051	0.000751096	0.998272
PNPLA3	PNPLA3	4870	4879	0.000801857	0.998155
LRRC57	LRRC57	4861	4870	0.00080334	0.998152
LRRC40	LRRC40	4860	4869	0.000803505	0.998152
LRRC23	LRRC23	4859	4868	0.00080367	0.998151
HRASLS3	PLA2G16	4852	4861	0.000804829	0.998149
SEC16B	SEC16B	4291	4299	0.000808931	0.998139
Hemopexin	HPX	1580	1583	0.000823828	0.998105
V-erbA-related gene	NR2F6	3086	3092	0.000843564	0.99806
TCEB1	ELOC	3543	3550	0.000857201	0.998028
GOLM1	GOLM1	4848	4858	0.000894899	0.997942
Melanocortin 4 receptor	MC4R	473	474	0.000917201	0.99789
ARPC2	ARPC2	4668	4678	0.00092937	0.997862
TTBK2	TTBK2	4410	4420	0.00098368	0.997738
GTPBP1	GTPBP1	4849	4860	0.000984085	0.997737
Glycogenin-1	GYG1	4846	4857	0.000984694	0.997735
FGL1	FGL1	4845	4856	0.000984897	0.997735
FAM83A	FAM83A	4844	4855	0.0009851	0.997734
Fam158a	EMC9	4842	4854	0.00107499	0.997528
FAM114A1	FAM114A1	4841	4853	0.00107521	0.997527
F8A1	F8A1	4840	4852	0.00107543	0.997527
ERGIC2	ERGIC2	4839	4851	0.00107565	0.997526
HARS2	HARS2	4681	4693	0.00111191	0.997443
LHX3	LHX3	3377	3386	0.00115589	0.997342
EFHC2	EFHC2	4837	4850	0.00116565	0.99732
ARHGEF3	ARHGEF3	2891	2899	0.00120012	0.99724
Vascular endothelial growth factor B	VEGFB	1388	1392	0.00124977	0.997126
STK36	STK36	4498	4511	0.00125338	0.997118
PSME3	PSME3	3036	3045	0.00128553	0.997044
DLGAP4	DLGAP4	4834	4849	0.00134554	0.996907
TMSB15B	TMSB15B	4782	4797	0.00136015	0.996873
Elafin	PI3	2868	2877	0.00136071	0.996872
MTHFD1L	MTHFD1L	4759	4774	0.00136671	0.996858
ATF6	ATF6	2191	2198	0.00138531	0.996815
GSK3A	GSK3A	2458	2466	0.00141119	0.996756
DEFB129	DEFB129	4832	4848	0.00143569	0.9967
DDX3Y	DDX3Y	4831	4847	0.00143598	0.996699
CXorf36	CXorf36	4830	4846	0.00143628	0.996698
CTCFL	CTCFL	4829	4845	0.00143658	0.996698
CRIP2	CRIP2	4828	4844	0.00143687	0.996697
SLC6A6	SLC6A6	4177	4191	0.00145319	0.99666
PSMB3	PSMB3	4661	4677	0.00148827	0.996579
CHMP5	CHMP5	4825	4842	0.00152747	0.996489
CEP97	CEP97	4824	4841	0.00152778	0.996488
CCDC90B	CCDC90B	4823	4840	0.0015281	0.996488
CCDC8	CCDC8	4822	4839	0.00152842	0.996487
C9orf64	C9orf64	4821	4838	0.00152873	0.996486
C6orf58	C6orf58	4820	4837	0.00152905	0.996485
C20orf111	OSER1	4819	4836	0.00152937	0.996485
C1QL1	C1QL1	4818	4835	0.00152968	0.996484
C16orf58	C16orf58	4817	4834	0.00153	0.996483
SYTL2	SYTL2	4219	4234	0.00154133	0.996457
KIRREL2	KIRREL2	4190	4205	0.00155198	0.996433
PPP4R1	PPP4R1	4393	4409	0.0015789	0.996371
BLCAP	BLCAP	4815	4833	0.0016205	0.996276
PFKM	PFKM	1584	1590	0.00164195	0.996226
TAL1	TAL1	1308	1313	0.00165698	0.996192
Complement receptor 2	CR2	501	503	0.00173026	0.996024
BCL11B	BCL11B	4244	4261	0.00173616	0.99601
TXNL4A	TXNL4A	4476	4494	0.00174299	0.995995
VLDL receptor	VLDLR	1989	1997	0.00174328	0.995994
PITPNM1	PITPNM1	4154	4171	0.0017737	0.995924
25-Hydroxyvitamin D3 1-alpha-hydroxylase	CYP27B1	485	487	0.00178722	0.995893
NOX3	NOX3	3633	3648	0.00178943	0.995888
CAMKK2	CAMKK2	4794	4814	0.00180806	0.995845
PAFAH1B2	PAFAH1B2	3089	3102	0.00182389	0.995809
AQP6	AQP6	4503	4522	0.00182861	0.995798
STEAP3	STEAP3	3966	3983	0.0018576	0.995732
ARL6IP4	ARL6IP4	4811	4832	0.00189157	0.995654
CYP3A43	CYP3A43	2332	2343	0.00204374	0.995305
MINK1	MINK1	4414	4435	0.0020613	0.995265
TXNL4B	TXNL4B	4159	4179	0.00208345	0.995214
STX7	STX7	2493	2505	0.00208545	0.99521
ANKRD17	ANKRD17	4569	4591	0.00208613	0.995208
CRELD1	CRELD1	4125	4145	0.00210058	0.995175
NELL2	NELL2	3989	4009	0.00217202	0.995011
OBSL1	OBSL1	4347	4369	0.0021924	0.994965
CDH4	CDH4	2131	2142	0.00223602	0.994865
UTP18	UTP18	4756	4781	0.0022769	0.994771
ELMO2	ELMO2	4716	4741	0.00229616	0.994727
SLC30A1	SLC30A1	4145	4167	0.00229897	0.99472
Kv1.1	KCNA1	1299	1306	0.00233403	0.99464
FABP1	FABP1	3699	3719	0.00234185	0.994622
STARD13	STARD13	4600	4625	0.00235391	0.994595
PRKACG	PRKACG	4310	4334	0.00241164	0.994462
THOC1	THOC1	4049	4072	0.00245999	0.994352
CDC73	CDC73	3142	3160	0.0024809	0.994304
S100A10	S100A10	868	873	0.00249452	0.994273
PGM1	PGM1	4124	4148	0.00252009	0.994214
EEF1B2	EEF1B2	3220	3239	0.00255508	0.994134
DAB2IP	DAB2IP	3869	3892	0.0025741	0.99409
PNRC1	PNRC1	4520	4547	0.00258652	0.994062
NCOA5	NCOA5	4519	4546	0.00258709	0.994061
HNRPU	HNRNPU	2971	2989	0.00262326	0.993978
NUFIP1	NUFIP1	2792	2809	0.00263633	0.993948
KRT80	KRT80	1636	1646	0.00264653	0.993925
RAB11FIP4	RAB11FIP4	4376	4403	0.00267137	0.993868
Keratin 14	KRT14	643	647	0.00269331	0.993818
POLR1E	POLR1E	3849	3873	0.00269959	0.993803
IRS1	IRS1	316	318	0.00274004	0.993711
BTG4	BTG4	4699	4729	0.00276387	0.993656
BTG3	BTG3	4698	4728	0.00276446	0.993655
SH3BP5	SH3BP5	3745	3769	0.00277432	0.993632
RAB38	RAB38	4714	4745	0.00284664	0.993467
Dock6	DOCK6	4659	4690	0.00288013	0.99339
Retinal G protein coupled receptor	RGR	2359	2375	0.00293567	0.993263
ZHX1	ZHX1	3386	3409	0.00294005	0.993253
PLEK2	PLEK2	4708	4740	0.00294189	0.993249
RANBP2	RANBP2	2059	2073	0.00294296	0.993247
GRWD1	GRWD1	4703	4735	0.002945	0.993242
MTCP1	MTCP1	4524	4555	0.00296579	0.993194
AKTIP	AKTIP	4523	4554	0.00296644	0.993193
GLI1	GLI1	728	733	0.0029726	0.993179
SCYL1	SCYL1	4798	4831	0.00297679	0.993169
GPAM	GPAM	4429	4460	0.00302918	0.993049
Eukaryotic translation initiation factor 4 gamma	EIF4G1	1552	1563	0.00306726	0.992962
PCTK1	CDK16	4796	4830	0.00306796	0.992961
DAPK2	DAPK2	4795	4829	0.00306859	0.992959
KIAA0895L	KIAA0895L	4787	4821	0.0030737	0.992948
[truncated: 2,883 more rows]

## Sheet: Communities2017_pagetitles
Polycystin_2	cc100_4	TNNI3	TRPC1	HAX1	PKD2L1
DNA_methyltransferase	cc101_8	SUV39H1	Protein inhibitor of activated STAT2	DNM1	PIAS1	UBE2I	DNMT3B	DNMT1	CTCF
Myogenesis	cc102_6	MYF6	MYF5	Myogenin	MyoD	CDH15	HES1
Heterotrimeric_G_protein	cc103_8	GNAI3	PREX1	GNAO1	GNAI2	GNA13	GNA12	GNAZ	GNAI1
Heterochromatin_protein_1	cc105_4	MECP2	CBX3	CBX1	CBX5 (gene)
AP-1_transcription_factor	cc106_5	Metallothionein 2A	JUNB	TGF alpha	FOSL2	Jun dimerization protein
Aldosterone	cc107_13	Angiotensin II receptor type 2	Angiotensin	SLPI	Angiotensin-converting enzyme	Neprilysin	MMP7	CPA3	Angiotensin-converting enzyme 2	Corticosteroid 11-beta-dehydrogenase isozyme 2	Mineralocorticoid receptor	Prolactin-releasing peptide	Parathyroid hormone-related protein	NEDD4L
Retromer	cc108_15	VPS35	SNX9	SNX27	Neutrophil cytosolic factor 4	SNX1	SNX2	SNX17	SNX4	SNX5	VPS29	EHD1	Insulin-like growth factor 2 receptor	Cation-dependent mannose-6-phosphate receptor	DNM2	Phospholipase D1
Insulin-like_growth_factor	cc109_13	WNT1-inducible-signaling pathway protein 1	CTGF	WNT1-inducible-signaling pathway protein 2	IGFBP3	NOV (gene)	IGFBP2	IGFBP4	IGFBP7	MMP26	IGFBP5	WNT1-inducible-signaling pathway protein 3	NELL2	NELL1
Adapter_molecule_crk	cc10_9	MAPK8	RAPGEF1	CBL (gene)	IRS4	NEDD9	BCAR1	MAP4K1	SH3KBP1	EPS15
C-type_lectin	cc110_8	Pulmonary surfactant-associated protein A1	Surfactant protein D	TLR2	SFTPA2	Signal-regulatory protein alpha	KLRB1	CLEC2D	CLEC1B
Adherens_junction	cc111_30	Adenomatous polyposis coli	CDH3 (gene)	Vinculin	Goosecoid protein	Beta-catenin	TMEM229B	MARCKSL1	Plakoglobin	VE-cadherin	CDH2	CDH1 (gene)	CELSR1	SNAI1	PCDH11X	PCDHY	PTPRB	ARVCF	SCARB2	CTNND1	Desmoglein-2	Corneodesmosin	AHNAK	Cingulin-like 1	CD155	VEZT	PTPRF	LRRK2	NODAL	PTPRK	SCRIB
KH_domain	cc112_10	Far upstream element-binding protein 1	MEX3D	FXR2	ANKRD17	PCBP2	KHDRBS1	FXR1	KHDRBS3	QKI	IGF2BP3
Ubiquitin-activating_enzyme	cc113_5	UBE1DC1	APPBP1	UBE1C	SAE1	CAND1
Holliday_junction	cc114_9	MUS81	RAD51	RAD52	RMI1	Exonuclease 1	Bloom syndrome protein	MLH3	TOP3A	DNA repair and recombination protein RAD54-like
CARD_domain	cc115_32	CRADD	CARD14	NOD1	CIITA	NLRP6	Caspase 1	NALP3	NOD2	CARD11	BCL10	Baculoviral IAP repeat-containing protein 3	TTRAP	MALT1	IKK2	RIG-I	MDA5	LGP2	NLRX1	NLRP7	AIM2	PYCARD	NLRP10	NLRP1	NLRC4	Caspase 2	NAIP (gene)	CHUK	IKBKE	TANK-binding kinase 1	CARD10	NOL3	CARD9
Actinin	cc117_21	Desmin	Nebulin	Nebulette	Actinin alpha 2	Actinin alpha 1	Actinin alpha 4	LDB3	Titin	Obscurin	MYOM1	TPM1	Troponin C type 1	Actin, alpha 1	Palladin	MYOZ1	MYPN	SORBS2	ANKRD1	IFITM1	Synemin	PRIMA1
BAZ1A	cc118_6	POLE3	SMARCA5	SATB1	BAZ1B	RAD17	POLE2
Alpha_collagen	cc119_10	Collagen, type VII, alpha 1	Collagen, type III, alpha 1	Laminin, alpha 2	Elastin	HAPLN2	GLB1	Lysyl oxidase	Collagen, type I, alpha 1	Bone morphogenetic protein 1	FERMT2
G_protein-gated_ion_channel	cc11_16	Sodium-hydrogen exchange regulatory cofactor 2	KCNJ3	KCNJ9	Adenosine A1 receptor	KCNJ5	Kir6.2	ROMK	KCNJ16	KCNJ4	KCNJ10	LIN7A	Kir2.1	KCNJ6	KCNJ15	LIN7C	KCNJ12
Vascular_endothelial_growth_factor	cc121_4	FLT4	Vascular endothelial growth factor C	C-fos-induced growth factor	PDPN
P21	cc123_5	DDB1	DDB2	Cereblon	CUL4A	CUL4B
Amyloid_beta	cc124_13	Amyloid precursor protein	APLP2	Nicastrin	Beta-secretase 1	PSEN1	Erbin (protein)	ITPKB	PSEN2	APLP1	TMEM59	Protein pigeon homolog	CDH11	CLSTN1
MAPKKK	cc125_19	MAP3K12	MAP2K2	KRAS	BRAF (gene)	Neuroblastoma RAS viral oncogene homolog	EPH receptor A2	MAP2K1	TAOK2	MAP3K2	MAP3K4	MAP3K1	MAP3K3	KRIT1	MAP3K10	MAP3K8	MAP3K7	MAP3K13	MAP3K11	ASK1
Myosin	cc127_6	MYOM2	MYL2	TPM2	Myosin binding protein C, cardiac	TNNT1	CIT (gene)
G_protein-coupled_receptor	cc128_7	TAC3	Kisspeptin	Gonadotropin-releasing hormone	Prolactin-releasing peptide receptor	Steroidogenic factor 1	DAZ associated protein 1	GNRHR2
Anti-neutrophil_cytoplasmic_antibody	cc129_4	Alpha-enolase	Proteinase 3	Lactoferrin	Cathepsin G
Keratin	cc12_21	Keratin 4	Keratin 8	Keratin 12	Keratin 18	Keratin 7	Keratin 1	Keratin 3	Keratin 6A	Keratin 14	Keratin 5	Keratin 10	KRT80	KRT83	KRT81	KRT86	Keratin 13	KRT85	Keratin 16	Keratin 17	Keratin 6C	Keratin 19
C2_domain	cc130_26	RAB11FIP2	Auxilin	AFTPH	UNC13B	RPGRIP1	BAIAP3	WWP1	RASA3	PRKCG	SYT7	SYT1	SYT11	SMURF2	CADPS	RPH3A	CADPS2	EYA2	PCLO	SYTL1	RAB11FIP5	DAB2IP	PLCG2	SYT2	SYT9	PTPN7	CDC25B
Dishevelled	cc131_7	RAPGEF4	DVL2	DVL1	Secreted frizzled-related protein 1	DVL3	DAAM1	AXIN1
Kruppel-like_factors	cc132_11	CTBP2	KLF5	PRKG1	KLF6	KLF4	KLF11	KLF15	PEG3	KLF8	YPEL3	DBC1
Thyroid_hormones	cc133_10	Thyroglobulin	Sodium-iodide symporter	IGSF1	Thyrotropin receptor	NK2 homeobox 1	Pendrin	Dual oxidase 2	Beta-3 adrenergic receptor	Beta-1 adrenergic receptor	Luteinizing hormone/choriogonadotropin receptor
SH2_SH3_domain	cc135_32	Cortactin	GRB2	WIPF1	FYN	RAS p21 protein activator 1	EPS8	BMX (gene)	ABL (gene)	GRAP	GRAP2	Syk	SHB (gene)	VAV1	F2RL3	Protease-activated receptor 2	SH2D3C	ITK (gene)	TRIP10	CRKL	PSTPIP1	PIK3R1	NCK1	WASL (gene)	Coagulation factor II receptor	ABL2	PTK2B	NCK2	ZAK	GRB10	EEF1B2	Leukocyte receptor tyrosine kinase	ABI1
Survival_of_motor_neuron	cc136_9	DDX20	Galectin-1	EIF2C2	SMN1	Gem-associated protein 6	GEMIN8	Coilin	Gem-associated protein 7	SMN2
Glycosylphosphatidylinositol	cc137_9	LYNX1	Acetylcholinesterase	MMP17	PIGA	Glypican 2	CD59	PIGT	PON1	Butyrylcholinesterase
Fibronectin_type_III_domain	cc138_8	PTPRN	PTPRZ1	PTPRA	PTPRD	PTPRE	PTPRJ	PTPRS	PTPRR
Cell_cycle	cc139_46	Cyclin A2	Cyclin-dependent kinase 4	Cyclin E1	Cyclin-dependent kinase 1	ORC4	DNA replication factor CDT1	CDC6	ORC5	ORC3	ORC2	MED13	Geminin	ANAPC1	BTRC (gene)	HNRNPA1	Valosin-containing protein	DYNLL1	RPS6KA1	RPS6KA4	L1 (protein)	RPS6KA3	NFKBIE	EGFL7	CDC23	P21	Cyclin-dependent kinase 6	Cyclin D3	E2F2	CDKN1B	CDC25A	Cyclin B1	Survivin	SKP2	FBXW11	BOLL	PPM1B	PIM1	CDC25C	E2F4	KAT5	CEP250	GAK (protein)	Thymidylate synthase	Thymidine kinase 1	CKS1B	BTG2
Immune_system	cc13_187	VCAM-1	CD49d	JAM2	CD11c	Integrin alpha M	BMPR1B	IL2RA	LILRA3	Fas ligand	CD137	Lymphotoxin beta	Interleukin 10	Interleukin 22	Interleukin 21	CXCL13	PTPRC	CD23	Interleukin 4	CD154	CD4	IFI16	LILRB1	CD14	CD53	CD151	CD37	FOXP3	CD8A	CD28	CTLA-4	CD27	CD134	CD40 (protein)	C-C chemokine receptor type 6	CD19	BCAM	CD117	CD34	KIR2DL4	CD22	PDCD1LG2	CD61	TLR6	Granulocyte colony-stimulating factor receptor	LILRB2	CD38	PTGFRN	CD135
Very_long_chain_fatty_acid	cc140_4	SLC27A5	Alpha-methylacyl-CoA racemase	SLC27A2	ABCD1
Somatic_hypermutation	cc141_11	Activation-induced cytidine deaminase	APOBEC1	APOBEC3D	APOBEC4	APOBEC3B	APOBEC3H	APOBEC3F	TRIM5alpha	APOBEC3G	Cytidine deaminase	DNA polymerase eta
Peroxisome	cc143_18	ABCD2	PEX16	PEX12	PEX19	PEX1	PEX26	SCP2	PEX3	PEX10	PEX5	C9orf64	ABCD3	PEX13	PEX14	PEX6	ACAT2	ACOX1	AGXT
AP-1_transcription_factor	cc144_28	ATF4	ATF1	ATF5	C-Fos	CEBPD	CEBPA	CREBL1	CREB3	CREB1	C-jun	PCAF	ATF3	ATF6	Activating transcription factor 2	ATF7	CEBPE	CEBPG	CEBPB	MAFB (gene)	CCAAT/enhancer binding protein zeta	JunD	CAMP responsive element modulator	BATF (gene)	FOSL1	XBP1	CEP63	HuD (protein)	N-myc-interactor
Monooxygenase	cc145_4	MICAL1	CYP3A	Monooxygenase DBH-like 1	CYP20A1
Synuclein	cc147_5	Tau protein	Beta-synuclein	Alpha-synuclein	Gamma-synuclein	UCHL3
Semaphorin	cc148_11	PTK7	PLXNB3	PLXNB1	PLXNB2	PLXNA4A	Plexin A1	SEMA3A	SEMA4C	SEMA4D	RRAS	SEMA6A
Muscarinic_acetylcholine_receptor	cc14_4	Muscarinic acetylcholine receptor M4	Muscarinic acetylcholine receptor M1	Muscarinic acetylcholine receptor M5	Muscarinic acetylcholine receptor M3
Non-homologous_end_joining	cc150_13	LIG4	Terminal deoxynucleotidyl transferase	CDK2AP1	DNA polymerase mu	RFC1	DNA polymerase lambda	REV1	PES1	TOPBP1	CTDP1	PARP4	PAXIP1	Artemis (Protein)
Diglyceride	cc153_5	PRKCQ	CDS1 (gene)	Sphingosine kinase 1	IRS1	PLCB1
Ubiquitin-conjugating_enzyme	cc154_14	BIRC6	HIP2	UBE2V2	UBE2D1	UBE2O	UBE2L3	UBE2B	UBE2N	UBE2A	UBE2V1	UBE2D3	UBE2E1	UBE2D2	UBE2M
Elastase	cc155_11	PRNP	Elafin	CELA3B	CELA2B	CELA3A	CELA2A	CELA1	Neutrophil elastase	Endothelin 3	SALL4	DNAJC5
Estrone_sulfate	cc156_5	OSTalpha	Estrogen receptor beta	Estrogen receptor alpha	OSTbeta	Organic anion transporter 1
Cyclin-dependent_kinase_inhibitor_protein	cc157_4	CDKN2B	CDKN3	CDKN2D	CDKN2C
Acid_phosphatase	cc158_4	ACP2	Prostatic acid phosphatase	ACP1	Tartrate-resistant acid phosphatase
Spectrin	cc15_9	Protein 4.2	EPB41	SPTBN5	SPTBN1	ADD2	SPTBN4	Spectrin, alpha 1	SPTBN2	SPTAN1
UTP11L	cc161_7	RCL1	UTP6	RRP9	UTP14A	Fibrillarin	UTP18	UTP15
SMAD	cc162_17	Mothers against decapentaplegic homolog 9	Mothers against decapentaplegic homolog 4	Mothers against decapentaplegic homolog 3	ZEB2	Mothers against decapentaplegic homolog 2	WWP2	Mothers against decapentaplegic homolog 5	Mothers against decapentaplegic homolog 1	Mothers against decapentaplegic homolog 6	SMURF1	DLX3	ACVR1C	Mothers against decapentaplegic homolog 7	BMPR2	ACVR1	MECOM	ACVR1B
Adenosine_deaminase	cc163_6	C1QL1	Purine nucleoside phosphorylase	CYFIP2	GRIA4	Hypoxanthine-guanine phosphoribosyltransferase	Beta-actin
Hemoglobin	cc166_10	Hemoglobin, alpha 2	HBB	HBD	HBE1	KLF2	HBG2	HBG1	Hemoglobin, alpha 1	BCL11A	HBQ1
Regulator_of_G_protein_signaling	cc168_7	RGS17	Beta adrenergic receptor kinase	RGS14	RGS9	RGS4	RGS12	GPSM2
Pseudohypoaldosteronism	cc169_12	SCNN1B	SCNN1A	WNK4	SCNN1G	Atrial natriuretic peptide	NPR3	Natriuretic peptide precursor C	NPR1	GUCY1B3	NPR2	Plunc	WNK1
Lipoprotein	cc16_14	Apolipoprotein C3	Lipoprotein lipase	Apolipoprotein E	Apolipoprotein B	Apolipoprotein C1	Apolipoprotein A1	Cholesterylester transfer protein	Hepatic lipase	SCARB1	ABCA1	Apolipoprotein C2	APOA2	OLR1	SYNCRIP
Kinetochore	cc170_18	RANBP2	KPNB1	XPO1	Karyopherin alpha 1	Transportin 1	MDM4	TNPO2	RANBP1	RCC1	NUTF2	DLGAP5	RGPD5	RANGAP1	XPO5	Karyopherin alpha 2	KPNA4	KPNA3	NEK9
Glucocorticoid_receptor	cc171_8	MED1	Nuclear receptor coactivator 1	TAF1	Nuclear receptor coactivator 3	Nuclear receptor coactivator 2	ANAPC7	MED4	NACA (gene)
Calcium_channel	cc172_14	Myotonin-protein kinase	Cav1.2	CACNA2D2	CACNG2	Ryanodine receptor 2	SLC30A1	Triadin	RYR3	Cav2.1	CACNB1	CACNB4	CACNB3	CACNA2D1	EFHC1
Integrin	cc173_16	GEFT	PTK2	SCYE1	SYTL2	TP53INP1	Paxillin	Zyxin	HSPA9	EFEMP1	C3orf15	PSME3	TYROBP	ELL (gene)	ING5	Endothelin A receptor	UGCG
Syntaxin	cc174_19	STX8	Syntaxin 3	STX4	VAMP2	COL4A3BP	VAMP3	SNAP23	VAMP4	Vesicle-associated membrane protein 8	VTI1A	VTI1B	STX1B	SNAP29	STX12	STX10	STX5	YKT6	STX2	STX6
Core_binding_factor	cc176_7	RUNX1	RUNX1T1	RUNX3	RMND5B	RUNX2	FOXO1	CBFB
T-box	cc178_9	TBX22	TBX5 (gene)	HAND2	TBX21	TBR1	TBX2	Brachyury	Interleukin 27 receptor, alpha subunit	Calcium-binding protein 1
Knockout_mouse	cc179_4	GLUT1	ALS2CR8	LYPD1	APPL1
Matrix_metalloproteinase	cc17_12	MMP14	TIMP1	TIMP4	TIMP2	MMP2	MMP3	MMP9	Fibroblast activation protein, alpha	Twist transcription factor	TIMP3	Matrix metallopeptidase 13	CXCL9
Regulator_of_G_protein_signaling	cc180_4	RGS6	GNB5	RGS7	Beta adrenergic receptor kinase-2
ETS_transcription_factor_family	cc181_12	ELK4	ETS2	ETV4	ETS1	Janus kinase 2	ETV6	FLI1	SPDEF	ELK3	ETV1	GABPA	SPIB
SOX_gene_family	cc182_12	SOX18	SOX2	SOX4	SOX6	SOX11	SOX12	SOX13	SOX21	SOX3	SOX5	SOX10	SOX9
MAPKK	cc185_40	V-erbA-related gene	NFATC2	NFATC4	GSK3B	HN1 (gene)	MAML1	YY1	SNW1	RBPJ	Notch 3	Epidermal growth factor	FGD1	MAPK10	MINK1	Mitogen-activated protein kinase 9	MOS (gene)	WNK3	MAPK14	MAPKAPK2	MAPK11	GADD45B	MAPK13	ZFP36	MAP2K6	MAP2K1IP1	MAP2K5	MAP2K4	MAP2K7	MAP2K3	GADD45A	GADD45G	NFATC1	AKAP5	NFAT5	SRGAP2	Annexin A2	ERBB3	Neuregulin 1	Ubiquitin C	SND1
Gs_alpha_subunit	cc188_9	GPR182	Adrenomedullin	Calcitonin receptor	RAMP1	RAMP2	CALCRL	Secretin receptor	RAMP3	Glucagon receptor
Histone_methyltransferase	cc189_14	SMYD3	DOT1L	RBBP5	WDR5	CTBP1	PPP1R15A	C1D	Host cell factor C1	TAF9	MEN1	Protein arginine methyltransferase 5	EZH1	PRDM2	Protein SET
Syndecan	cc18_8	Lacritin	Syndecan-4	Hepatocyte growth factor	Syndecan 1	Syndecan-2	Alpha-1-microglobulin/bikunin precursor	MMP10	Keratocan
Major_histocompatibility_complex	cc190_21	NKG2D	MHC class I polypeptide-related sequence A	ULBP3	Beta-2 microglobulin	MRPL28	HLA-A	HLA-B	HLA-DRB1	HLA-DRA	HLA-DRB5	HLA-DRB3 (gene)	HLA-DQA2	Major histocompatibility complex, class II, DQ alpha 1	HLA-C	HFE (gene)	ULBP1	HLA-G	ULBP2	Tapasin	ARTS-1	SART3
Mitochondrial_fission	cc191_5	FIS1	RALB	SMCR7L	Mitochondrial fission factor	DNM1L
GATA_transcription_factor	cc192_7	CRIP2	GATA2	Tricho-rhino-phalangeal syndrome Type 1	GATA3	GATA1	GATA4	SEC23B
Cofilin	cc193_4	CSRP3	Cofilin 1	Gelsolin	SYNGAP1
Rhodopsin-like_receptors	cc194_18	Alpha-1B adrenergic receptor	Alpha-1D adrenergic receptor	Beta-2 adrenergic receptor	Arrestin beta 1	Rhodopsin	RGS2	GNAQ	Arrestin beta 2	Neuromedin B receptor	ABCA4	Apelin receptor	MCOLN3	MCOLN2	Melanopsin	RBPMS	Retinal G protein coupled receptor	Dipeptidase 1	CEP152
RNA_polymerase_II	cc195_11	POLR2L	POLR2F	POLR2H	RDBP	POLR2G	POLR2B	POLR2K	POLR2A	POLR2E	POLR2C	POLR2J
Exosome_complex	cc198_6	Exosome component 8	Exosome component 4	Exosome component 6	Exosome component 1	Exosome component 7	Exosome component 5
Integrin	cc19_4	Bone sialoprotein	Osteopontin	CRELD1	ANGPTL4
Interleukin-5_receptor	cc1_4	Janus kinase 3	Granulocyte macrophage colony-stimulating factor receptor	Interleukin 5 receptor alpha subunit	Interleukin 5
Centrosome	cc201_6	Cyclin-dependent kinase 2	FBXW7	PLK4	SIM2	Rootletin	NOL1
DCP1A	cc202_7	Poly(A)-specific ribonuclease	DCP2	YWHAB	UPF1	PRKCI	UPF3A	ARL6IP4
Chloride_channel	cc203_12	Carbonic anhydrase II	CLCN7	PRKAG2	CLCNKB	CLCNKA	CLIC6	CLCN3	CLIC1	LRP5	Integrin, beta 5	OSTM1	TCIRG1
Neuropeptide_Y_receptor	cc207_6	Neuropeptide Y receptor Y2	Peptide YY	Neuropeptide Y receptor Y1	Neuropeptide Y	Neuropeptide Y receptor Y5	Pancreatic polypeptide receptor 1
Notch_2	cc208_6	GFI1	Delta-like 1	JAG2	Cripto	JAG1	Macrophage colony-stimulating factor
WW_domain	cc209_6	MAGI2	Utrophin	SETD2	APBB1	NEDD4	ATN1
FUS	cc212_7	ILF3	TAF15	SPI1	Ewing sarcoma breakpoint region 1	DNA damage-inducible transcript 3	PRMT1	SFPQ
Glutamate_receptor-interacting_protein	cc214_4	GRIP1 (gene)	PICK1	FREM2	FRAS1
Serine_arginine-rich_splicing_factor_1	cc215_13	SRPK1	SnRNP70	CLK1	U2 small nuclear RNA auxiliary factor 1	SFRS2	PSIP1	SRPK2	CDC5L	TOP1	Werner syndrome helicase	EIF4EBP1	TESK1	TMEM106B
AAA_proteins	cc216_18	PSMC2	PSMC3	PSMC5	PSMC1	PSMC4	PSMD4	ADRM1	PSMD2	RUVBL2	VPS4A	CHTF18	TRIP13	WRNIP1	RuvB-like 1	RFC2	RFC4	RFC5	AFG3L2
Signal_peptide	cc217_6	OFD1	SEC63	Parkin (ligase)	ANGPTL3	SEC62	Interleukin 26
Fibroblast_growth_factor	cc218_9	FGF18	Fibroblast growth factor receptor 3	TCF12	Fibroblast growth factor receptor 1	Fibroblast growth factor receptor 2	Tenascin C	FGF10	FGF7	FGF1
SR_protein	cc219_7	SFRS3	SFRS6	FOSB	TRA2B	SFRS9	SFRS11	SFRS4
Coagulation	cc21_34	ITIH2	Osteocalcin	GAS6	Factor X	Fibrinogen alpha chain	Thrombin	Factor VIII	Factor VII	Factor IX	Protein C	Protein S	Gamma-glutamyl carboxylase	Transthyretin	Matrix gla protein	Factor V	Tissue factor	Factor XII	Von Willebrand factor	ADAMTS13	Heparin cofactor II	Tissue plasminogen activator	Alpha 2-antiplasmin	Plasminogen activator inhibitor-2	Maspin	Plasminogen activator inhibitor-1	Carboxypeptidase B2	CXCL7	Urokinase	Antithrombin	FGL2	DFFA	Fibrinogen beta chain	Annexin A5	Apolipoprotein H
RNA_polymerase_II	cc221_8	POP1 (gene)	TATA-binding protein	TAF11	RBFOX1	TAF4	UXT	Transcription elongation regulator 1	GTF2F2
Interleukin	cc222_13	Interleukin 8 receptor, alpha	Colony stimulating factor 1 receptor	Interleukin 8 receptor, beta	CCR3 (gene)	IL18R1	CCR1	Interleukin 1 receptor, type I	Interleukin 1 receptor antagonist	IL1RAP	HNF1A	Interleukin 1 receptor, type II	Basigin	CD90
Janus_kinase_2	cc223_8	Interleukin-23 receptor	Erythropoietin	WNT7A	Thrombopoietin	Interleukin 11	Interleukin 3	Stem cell factor	Thrombopoietin receptor
Macrophage	cc224_9	UNC13D	Interferon gamma	Interleukin 32	CXCL1	CCL2	MYH9	Cathepsin S	Perforin	Nitric oxide synthase 2 (inducible)
Rap1	cc225_5	RRAD	KIFAP3	STK24	USO1	RASSF5
Type_I_cytokine_receptor	cc227_10	Oncostatin M receptor	Erythropoietin receptor	Interleukin-21 receptor	IL2RB	Interleukin 15	Common gamma chain	Interleukin-6 receptor	Interleukin-9 receptor	Growth hormone receptor	Interleukin 12 receptor, beta 2 subunit
Cholecystokinin_receptor	cc228_7	Bombesin-like receptor 3	Gastrin	Gastrin-releasing peptide	Cholecystokinin	PTF1A	Cholecystokinin A receptor	Cholecystokinin B receptor
Corticotropin-releasing_factor_family	cc22_4	Corticotropin-releasing hormone receptor 1	Corticotropin-releasing hormone	Neuropeptide S	Urocortin
Neuraminidase	cc231_4	Cathepsin A	NEU4	NEU1	NEU3
EVH1_domain	cc236_8	HOMER2	SPRED3	SPRED1	SPRED2	ENAH (gene)	Vasodilator-stimulated phosphoprotein	HOMER1	HOMER3
Autophagosome	cc239_5	Cathepsin D	TFEB	ATG5	ATG16L1	Galectin-8
Base_excision_repair	cc23_13	PNKP	NTHL1	DNA polymerase beta	MLH1	NEIL1	O-6-methylguanine-DNA methyltransferase	MSH6	MSH2	Flap structure-specific endonuclease 1	PMS2	Oxoguanine glycosylase	APEX1	MUTYH
Limb-girdle_muscular_dystrophy	cc241_7	TRIM32	Dysferlin	Caveolin 3	CAPN3	Fukutin	DNAJB6	Telethonin
Pentraxins	cc242_6	C-reactive protein	NPTX2	NPTXR	Serum amyloid P component	PTX3	Lipopolysaccharide binding protein
Origin_recognition_complex	cc243_11	Cell division cycle 7-related protein kinase	MCM3	MCM10	MCM5	MCM2	MCM4	MCM6	ORC1	MCM7	ORC6	CLSPN
Phosphatidylinositol_5-phosphate	cc244_6	DOK2	VAC14	DOK1	PIKFYVE	Fig4	MTMR2
ATPase	cc245_13	ATP7A	ATP6AP2	ATP6V1C1	ATP6V1D	PCBP1	ATP6V1B2	ATP2A1	ATP6V0A4	HADHB	ATP2B4	Wilson disease protein	AP1S1	ATPase, Na+/K+ transporting, alpha 1
RAF_kinase	cc246_4	ARAF	C-Raf	AKT3	ELK1
Pseudohypoparathyroidism	cc249_7	Parathyroid hormone	SLC34A3	CDC73	GNAS complex locus	STX16	Parathyroid hormone 2 receptor	Parathyroid hormone 1 receptor
Small_Maf	cc24_5	NFE2L3	NFE2L1	MAFF (gene)	NFE2L2	MAF (gene)
Nucleotide_excision_repair	cc250_11	GTF2H1	Cyclin-dependent kinase 7	MPLKIP	GTF2H5	ERCC8 (gene)	XPB	GTF2H4	ERCC2	GTF2H2	Cyclin H	XPC (gene)
Suppressor_of_cytokine_signalling	cc251_6	SOCS2	SOCS3	Suppressor of cytokine signaling 1	CISH	SOCS7	CUL5
Complement_system	cc252_16	Complement component 3	Factor H	MASP1 (protein)	MASP2 (protein)	Mannan-binding lectin	Decay-accelerating factor	Complement factor B	Complement component 2	Complement component 6	C1-inhibitor	C1R (gene)	CD46	Complement receptor 1	CFHR5	Complement factor I	C3a receptor
Chaperone	cc254_11	STUB1	Heat shock protein 47	PTGES3	ERP29	SCG5	GroEL	CCT2 (gene)	GroES	Hop (protein)	HSP90B1	AHSA1
Wnt_signaling_pathway	cc255_5	CDON	Sonic hedgehog	PDGFC	CRMP1	FGF4
Kallikrein	cc256_10	PADI3	PADI1	LEKTI	KLK7	KLK6	KLK5	PRCP	KLK14	KLK2	DSC1
Proprotein_convertase	cc259_11	Proprotein convertase 1	PMEL (gene)	PCSK7	PCSK6	PCSK5	PCSK4	Proprotein convertase 2	Carboxypeptidase E	Furin	PCSK9	MNX1
Endoplasmic_reticulum	cc260_9	Calnexin	TAP1	HLA-E	Calreticulin	ALG14	ERN1	Binding immunoglobulin protein	CCT6A	Derlin-1
RANK	cc261_4	TRADD	TRAF5	TRAF2	TRAF3
Experimental_autoimmune_encephalomyelitis	cc262_4	Myelin oligodendrocyte glycoprotein	Myelin basic protein	GPR84	Butyrophilin, subfamily 1, member A1
S100_protein	cc263_10	S100A9	S100A13	S100A10	S100P	S100B	S100A6	S100A15	S100A7	S100A11	Filaggrin
Amelogenesis_imperfecta	cc264_7	BCL11B	Tuftelin	AMELY	Integrin, beta 6	ENAM	FAM20A	AMELX
Protein_phosphatase_1	cc265_6	PPP1R3C	PPP1R12B	PPP1R14B	PPP1R1B	PPP1R14C	PPP1R3A
Aquaporin	cc268_19	Oxytocin receptor	Arginine vasopressin receptor 1A	Vasopressin	AQP5	Aquaporin 3	AQP6	Aquaporin 1	SLC14A2	SLC14A1	MIP (gene)	Aquaporin 2	Arginine vasopressin receptor 2	GnRH2	Prolyl endopeptidase	Carboxypeptidase A6	GPR37	Angiotensin II receptor type 1	Arginine vasopressin receptor 1B	LHX3
SCF_complex	cc269_5	SKP1A	FBXO32	CUL1	RBX1	FBXO5
Lipoxin	cc270_4	CYP1A2	5-lipoxygenase-activating protein	CYP1B1	Cytochrome P450, family 1, member A1
Tyrosine_kinase	cc271_8	LMTK2	Epidermal growth factor receptor	Keratin 20	PTTG1IP	Anaplastic lymphoma kinase	ERBB4	SPRY4	PLD2
Neurotensin_receptor	cc273_4	Sortilin 1	Neurotensin	COPA (gene)	Neurotensin receptor 1
High-mobility_group	cc274_5	Lymphoid enhancer-binding factor 1	TFAM	HMGB1	Structure specific recognition protein 1	SUPT16H
Metaphase	cc275_13	CDC20	BUB1B	Separase	SDCCAG8	Aurora B kinase	Aurora A kinase	BUB1	MAD2L1	BUB3	DSN1	ZW10	ZWINT	CASC5
Protein_isoform	cc277_7	DLX1	Neural cell adhesion molecule	CHD2	JPH2	COLQ	Haptoglobin	Peptidylglycine alpha-amidating monooxygenase
NADPH_oxidase	cc27_7	NOX1	NOX5	CYBB	Neutrophil cytosolic factor 1	NOX4	Cytochrome b-245, alpha polypeptide	NOX3
Protein_dimer	cc280_6	IKBKG	BCL2L12	Factor XI	GP1BA	GP1BB	HIF3A
MST4	cc281_10	GOLGA2	MOBKL3	Caspase 3	STRN3	STRN	FAM40A	CTTNBP2NL	CTTNBP2	PDCD10	MARCKS
Glutathione_peroxidase	cc282_16	PRDX3	Catalase	GPX4	Glutathione reductase	Dual oxidase 1	Myeloperoxidase	HSD17B4	Carnitine O-acetyltransferase	PRDX4	APOBEC3C	Peroxiredoxin 1	ETHE1	HPN (gene)	Beta-adrenergic-receptor kinase	3-dehydrosphinganine reductase	ADP-specific glucokinase
Mef2	cc283_6	MEF2C	MEF2B	Myocyte-specific enhancer factor 2A	MEF2D	DLX5	DLX6
Histone_H3	cc286_4	CENPA	HIST2H3C	EHMT2	ATRX
Chromosome_12_(human)	cc287_4	Homeobox protein NANOG	ERGIC2	Autophagy-related protein 101	PPP1R12A
Heterogeneous_ribonucleoprotein_particle	cc288_8	HNRPAB	FMR1	HNRPD	HNRNPA0	HNRNPC	HNRNPL	HNRNPR	HNRNPA2B1
Cubam	cc289_4	Cubilin	Haptocorrin	Intrinsic factor	Amnionless
Exocyst	cc291_5	EXOC8	EXOC7	EXOC3	EXOC5	EXOC4
Caveolae	cc292_4	FLOT1	PTRF	PACSIN2	Caveolin 2
Anaphylatoxin	cc295_4	GPR77	Complement component 5	FBLN1	FBLN2
WAVE_regulatory_complex	cc296_4	WASF1	CYFIP1	NCKAP1	ABI2
Angelman_syndrome	cc297_5	SNRPN upstream reading frame protein	Small nuclear ribonucleoprotein polypeptide N	OCA2	UBE3A	GABRB3
Phosphatidylinositol_4_5-bisphosphate	cc299_7	INPP4B	Phosphoinositide-dependent kinase-1	PLCB3	Bruton's tyrosine kinase	PLCB2	PLCE1	INPP5D
Hsp20	cc29_6	HSPB2	HSPB6	Endothelial NOS	HSPB8	HSPA1A	CRYAA
CCDC113	cc2_4	GIT1	PFN2	N-Myc	IMMT
Creatine_kinase	cc302_4	CKB (gene)	CKM (gene)	CKMT1B	CKMT2
Casein_kinase_2	cc303_4	CSNK2A2	SLC39A7	Casein kinase 2, alpha 1	LETM1
VEGFR1	cc306_6	Cartilage associated protein	PEDF	Vascular endothelial growth factor B	PLCG1	BAG3	Vascular endothelial growth factor A
Chondrogenesis	cc307_4	BMPR1A	Noggin (protein)	GPNMB	DLL3
TRPC	cc308_10	Low-density lipoprotein receptor adapter protein 1	SKAP1	SH2D3A	Enkurin	TRPC3	RNF24	TRPC5	TRPC6	TRPC4	TOLLIP
Growth_hormone	cc311_6	RSPO1	Prolactin	Growth hormone 1	Growth hormone 2	Amphiregulin	HESX1
EIF2	cc313_11	EIF2B2	EIF2S3	EIF2B1	EIF2A	EIF2B5	Protein kinase R	EIF2S1	EIF1AX	EIF2S2	CDC37	EIF2AK3
Arylsulfatase	cc314_4	Major basic protein	Arylsulfatase A	SULF1	Arylsulfatase B
Ammonia_transporter	cc317_5	RHAG	RHCE (gene)	RHBG	RHD (gene)	RHCG
Glycine_cleavage_system	cc319_4	Glycine dehydrogenase (decarboxylating)	GCSH	Dihydrolipoamide dehydrogenase	Aminomethyltransferase
Potassium_channel	cc31_32	KCNMB1	KCND2	KCNMB3	KvLQT1	KCNQ4	HERG	KCNE1	KCNE2	KCNH1	Kv1.1	KCNA6	KCNA10	KCNQ5	KvLQT2	KvLQT3	KCNIP2	KCNE3	KCND3	KCNA4	KCNMB4	KCNN2	Calcium-activated potassium channel subunit alpha-1	KCNN4	KCNMB2	KCNB1	KCNAB2	KCNA2	KCNIP4	KCNA3	KCNA5	KCNE4	Calsenilin
Cilium	cc321_6	KLC2	IFT81	KLC3	CEP97	KIF5B	CEP170
Iron_response_element	cc323_6	DMT1	ALAS2	ALAS1	FTH1	Ferritin light chain	EPAS1
SWI_SNF	cc324_14	HLTF	SMARCD2	ACTL6A	ARID1A	ARID1B	SMARCA2	SS18	SS18L1	SMARCC2	SMARCE1	SMARCC1	ACTL6B	SMARCD1	SMARCA4
Eukaryotic_initiation_factor_4F	cc325_5	EIF4A1	Eukaryotic translation initiation factor 4 gamma	EIF4G3	EIF4E2	EIF4EBP3
Centralspindlin	cc329_4	PRC1	RACGAP1	KIF23	ECT2
Ras_subfamily	cc32_14	F11 receptor	RAP1A	SSX2IP	BCR (gene)	Tight junction protein 1	RAP1GAP	RASSF9	EPHB3	USP9X	Profilin 1	HRAS	LMO2	SORBS1	RAP2A
Ankyrin	cc331_5	ANK1	Band 3	ANK3	Contactin 1	SLC4A8
COPII	cc333_4	ERGIC3	SEC23A	SEC24C	LMAN1
Iron_overload	cc335_17	NBPF10	PRKAB2	PEX11B	BCL9	CHD1L	RBM8A	POLR3C	GJA8	PDZK1	TXNIP	PIAS3	Hemojuvelin	Hepcidin	HAMP	ITGA10	NEO1	CDK5RAP2
Fanconi_anemia	cc336_12	FANCB	PALB2	BRIP1	FANCL	FANCD2	SLX4	FANCG	FANCF	FANCA	Fanconi anemia, complementation group C	FANCE	FANCI
Cardiotrophin_1	cc33_7	Interleukin 6	Sclerostin	Leukemia inhibitory factor	CLCF1	Glycoprotein 130	CCL3	CCL4
BAR_domain	cc341_8	BIN1	ARHGAP26	SH3GLB2	Amphiphysin	SH3BP1	SH3GL2	SH3GL3	SH3GLB1
Chondrocyte	cc344_6	Bone morphogenetic protein 4	IHH (protein)	Basic fibroblast growth factor	CHI3L1	YWHAH	HDAC7
Hemophagocytic_lymphohistiocytosis	cc346_4	Melanophilin	MYO5A	STX11	RAB27A
Apoptosis	cc34_53	TRAIL	FADD	Caspase 8	Caspase-9	TRAF1	HtrA serine peptidase 2	RIPK2	RIPK1	Cytochrome c	NDUFS1	BCL2L11	BH3 interacting-domain death agonist	Bcl-2 homologous antagonist killer	Bcl-2-associated X protein	Bcl-2	COX5B	BTG1	KLF13	BCL2-like 1 (gene)	MCL1	BCL2L2	Bcl-2-associated death promoter	VDAC1	Alpha-lactalbumin	P53 upregulated modulator of apoptosis	HK2	Phorbol-12-myristate-13-acetate-induced protein 1	APAF1	GZMB	SHOC2	CRHBP	PLSCR1	UCRC	UQCRFS1	MT-CYB	UQCRB	UQCRH	UQCRC2	UQCRC1	COX17	Cytochrome c oxidase subunit III	Cytochrome c oxidase subunit II	COX4I2	BCL2L13	DAPK3	Diablo homolog	NDUFS2	XIAP
Somatostatin_receptor	cc350_5	Gastrin-releasing peptide receptor	Somatostatin	Synaptophysin	Urotensin-II receptor	Somatostatin receptor 2
Thrombospondin	cc351_8	Thrombospondin 1	CYR61	Spondin 1	CD47	UNC5A	RSPO3	ADAMTS4	ADAMTS2
Alcohol_dehydrogenase	cc352_7	ADH6	ADH1C	ADH1A	ADH5	ADH7	ADH4	ADH1B
Cell_adhesion_molecule	cc354_6	NFASC	CHL1	P-selectin glycoprotein ligand-1	L-selectin	E-selectin	CDH4
HCN_channel	cc356_4	Nav1.5	HCN4	HCN1	HCN2
Munc-18	cc357_5	STXBP1	Cyclin-dependent kinase 5	RAD18	STXBP5	Syntaxin binding protein 3
AKAP	cc358_13	VAPA	AKAP11	PRKAR2A	AKAP12	AKAP1	AKAP8	AKAP9	AKAP10	AKAP13	AKAP4	AKAP2	AKAP6	AKAP3
Short_hairpin_RNA	cc35_9	PKN3 (gene)	Dicer	ABCB5	Drosha	KLF9	Cingulin	GAB1	PTBP1	TNRC6B
TATA-binding_protein	cc361_4	PTBP2	Transcription factor II B	HDAC8	GTF2F1
Synapsin	cc363_16	RICS (gene)	CAMK1	Synapsin 2	Synapsin I	NOS1AP	SYN3	CAMK4	CAMKK2	CAMK2B	CNKSR2	EEF2K	Calmodulin 1	CALM2	P2RX7	CAMK2G	CAMK2A
Octamer_transcription_factor	cc365_9	CIZ1	Oct-4	POU2F1	POU3F2	POU4F1	POU4F2	PNPLA3	AKR1C3	Centromere protein B
Methionine_sulfoxide	cc366_4	SEPX1	MSRA (gene)	Thioredoxin	MSRB2
Ritonavir	cc367_7	SLCO1B3	CYP3A4	P-glycoprotein	Growth hormone secretagogue receptor	Multidrug resistance-associated protein 2	CYP2A6	CYP2D6
Muscular_dystrophy	cc36_11	SNTB1	DTNA	SGCB	SGCZ	Dystrophin	DTNB	SGCG	SGCA	SNTB2	Syntrophin, alpha 1	NOS1
Gap_junction	cc371_5	Loricrin	GJB2	GJD2	GJA1	GJB1
SH2_domain	cc373_8	Tyrosine-protein kinase BLK	PDE6G	BCAR3	TEC (gene)	FER (gene)	Feline sarcoma oncogene	PTK6	Fyn-related kinase
Tropomyosin_receptor_kinase_	cc376_9	Midkine	Nerve growth factor	Low-affinity nerve growth factor receptor	Brain-derived neurotrophic factor	MYO5B	FRS2	Sequestosome 1	Chloride potassium symporter 5	NRF1
Frizzled	cc378_7	FZD7	FZD3	SFRP4	Smoothened	FZD4	FZD6	LRP6
Zona_pellucida-like_domain	cc379_5	DMBT1	ZP4	TECTA	TECTB	Prestin
Lysophospholipid_receptor	cc37_9	Ectonucleotide pyrophosphatase/phosphodiesterase 1	Autotaxin	NCEH1	LPAR2	S1PR3	LPAR1	LPAR3	AGPAT9	Urokinase receptor
Phosphoinositide_3-kinase	cc383_6	OGT (gene)	COASY	PIK3R3	PIK3R5	PIK3CG	PIK3R2
STAT_protein	cc384_4	STAT2	STAT5B	Interleukin 9	STAT5A
Vasoactive_intestinal_peptide_receptor	cc386_5	VIPR2	Vasoactive intestinal peptide	Pituitary adenylate cyclase-activating peptide	VIPR1	GRID1
Sp_KLF_family	cc389_5	Sp4 transcription factor	Sp1 transcription factor	Sp3 transcription factor	Sp7 transcription factor	Sp2 transcription factor
Serotonin	cc38_24	Dopamine receptor D3	5-HT1A receptor	5-HT1B receptor	5-HT5A receptor	5-HT4 receptor	5-HT1D receptor	5-HT2C receptor	5-HT6 receptor	5-HT7 receptor	5-HT2B receptor	Dopamine receptor D2	CYP4F11	Dopamine receptor D5	Dopamine receptor D1	Dopamine receptor D4	5-HT2A receptor	Metabotropic glutamate receptor 2	Metabotropic glutamate receptor 3	Metabotropic glutamate receptor 7	T-cell lymphoma invasion and metastasis-inducing protein 1	PPP1CC	PPP1CB	PPP1R2	PPP1CA
Spermatocyte	cc391_4	DMC1 (gene)	CTCFL	MSH5	RAD1 homolog
Neural_tube_defect	cc395_4	ALX1	Alpha-fetoprotein	SNAI2	AKT2
Basic_helix-loop-helix	cc39_10	HEY2	ATOH1	USF2	MYCL1	TCF3	NEUROD1	NEUROD2	Fam158a	TAL1	HEY1
Thymine-DNA_glycosylase	cc400_5	SMUG1	Small ubiquitin-related modifier 1	Promyelocytic leukemia protein	SUMO3	SUMO2
TP53	cc402_4	Bleomycin hydrolase	Mdm2	GNL3	TNK2
Membrane-associated_guanylate_kinase	cc403_7	LIN7B	GOPC	MAGI1	DLG3	DLG1	DLG2	DLG5
Vitamin_B12	cc406_8	MMAA	MMADHC	MMAB	Methylmalonyl-CoA mutase	MMACHC	SLC19A2	PGM1	MTRR (gene)
Molybdenum_cofactor	cc407_7	PALM	Gephyrin	Sulfite oxidase	MOCOS	ARHGEF4	LRRC7	GLRB
Zinc_finger	cc40_6	ZNF148	EGR1	ZNF350	ZFP36L1	Serum response factor	Zinc finger protein 165
Spliceosome	cc412_4	RP9	U2AF2	DDX17	SF1 (gene)
ESCRT	cc413_6	TSG101	VPS28	Heparanase	VPS36	VPS25	VPS24
Mi-2_NuRD_complex	cc415_7	RBBP4	CHD4	MTA1	RBBP7	MBD3	MTA2	CHD3
Pericentriolar_material	cc418_4	PCM1	CEP135	TNKS2	TNKS
FOX_proteins	cc41_14	FOXO4	FOXH1	FOXG1	FOXA3	FOXP2	FOXA2	FOXK2	FOXN1	FOXK1	FOXM1	FOXP1	FOXO3	FOXA1	FOXC2
Tropomyosin_receptor_kinase_A	cc424_4	Megakaryocyte-associated tyrosine kinase	SH2B1	SH2B2	FTO gene
Activin_type_2_receptors	cc428_4	DUX4	ACVR2B	ACVR2A	Myostatin
Neurofilament	cc429_6	Cytoglobin	Glial fibrillary acidic protein	Nestin (protein)	NEFM	Peripherin	Protein kinase N1
Dopamine	cc42_5	QDPR	Phenylalanine hydroxylase	PCBD1	Dopamine beta-hydroxylase	Tyrosine hydroxylase
Kinetochore	cc430_4	CENPF	DYNLT3	NDC80	Centromere protein E
Leucine_zipper	cc433_6	MAX (gene)	Myc	CBY1	USF1	SPOP	MYCBP2
Fatty_acid-binding_protein	cc439_5	FABP5	FABP7	Heart-type fatty acid binding protein	FABP1	FABP6
Chondroitin_	cc43_10	Fibronectin	CSPG5	Aggrecan	Versican	Neurocan	Tenascin-R	Brevican	Decorin	IL17RB	Interleukin 25
Bromodomain	cc446_4	PBRM1	BRD7	BRD4	BRD2
CAF-1	cc448_6	Proliferating cell nuclear antigen	POLD3	POLD2	CHAF1B	CHAF1A	KIF3A
Microtubule	cc44_24	MAPRE1	CLASP1	CLIP1	CKAP5	CLINT1	TUBGCP4	Doublecortin	TUBGCP5	TPX2	TUBGCP6	TUBGCP2	TUBGCP3	DCTN1	ACTR1A	DCTN2	MAP4	MAPRE2	MAP7	MAP6	MAP1B	MAP1A	CLTC	PLK1	Stathmin
Charcota-Marie-Tooth_disease	cc451_7	FBLN5	Peripheral myelin protein 22	DYNC1H1	LRSAM1	Myelin protein zero	EGR2	KIF1B
MuSK_protein	cc454_4	RAPSN	Agrin	Acetylcholine receptor	WNT4
Von_Hippela-Lindau_tumor_suppressor	cc45_7	SAP130	USP33	TCEB2	HIF1AN	HIF1A	TCEB1	CUL2
Neurexin	cc463_5	MED12	CASK	NLGN1	NRXN1	SPEN
Cathepsin_L	cc468_4	Cathepsin C	Cathepsin L1	CD74	NFX1
Eukaryotic_initiation_factor	cc46_16	EIF3G	EIF3EIP	EIF3C	RPTOR	EIF3H	EIF3S6	EIF4B	EIF3F	EIF3B	P70-S6 Kinase 1	EIF3K	EIF3I	EIF3A	EIF3J	EIF3D	EIF4G2
Bcl-2_family	cc47_11	BCLAF1	BCL2L14	BNIP2	BCL2L10	ATG12	MAP1LC3A	N-ethylmaleimide sensitive fusion protein	GABARAPL2	ATG7	GABARAP	BOK (gene)
EED	cc4_7	C11orf73	HDAC1	TGS1	Histone deacetylase 2	PPP1R8	ITGB7	EZH2
NF-kB	cc503_4	NFKB1	RELB	RELA	BCL3
Cell_growth	cc507_4	CDR2 (gene)	BTG4	CDR1 (gene)	Ki-67 (protein)
Hedgehog_signaling_pathway	cc50_4	PTCH1	SUFU	GLI3	GLI2
Alpha-Melanocyte-stimulating_hormone	cc51_6	Agouti-related peptide	Proopiomelanocortin	Melanocortin 4 receptor	Estrogen-related receptor gamma	ACTH receptor	Melanocortin 3 receptor
Claudin	cc52_9	CLDN3	SLC5A1	JAM3	Occludin	CLDN1	CLDN5	CLDN6	CLDN7	CLDN2
Exon_junction_complex	cc53_8	NXF1	UPF2	SRRM1	RNPS1	UPF3B	NXT1	DEK (gene)	MAGOH
Neurotrophic_factors	cc54_13	Sigma-1 receptor	Glial cell line-derived neurotrophic factor	Neurotrophin-4	Oncostatin M	Artemin	RET proto-oncogene	GFRA3	GFRA2 (gene)	Neurotrophin-3	SHC3	Ciliary neurotrophic factor	Kinase insert domain receptor	AXL receptor tyrosine kinase
Endoplasmic_reticulum	cc55_6	COPG	KDELR1	ALG13	KDELR3	MEP1A	KDELR2
Biogenesis_of_lysosome-related_organelles_complex_1	cc56_13	BLOC1S1	MUTED	Dysbindin	AP3B1	HPS6	HPS4	RAB9A	HPS5	HPS3	BLOC1S2	SNAPAP	CNO (gene)	PLDN
StAR-related_transfer_domain	cc57_7	STARD10	STARD13	STARD7	DLC1	STARD4	STARD5	TWIST2
Aldehyde_dehydrogenase	cc58_19	Paraplegin	ALDH16A1	AP4E1	AP4B1	Neuropathy target esterase	AP4M1	USP8	KIF5A	TFG (gene)	CAPN1	ALDH2	BSCL2	Carnitine palmitoyltransferase I	KIF1C	NISCH	CCT5 (gene)	SPG21	NDRG2	Ubiquitin carboxy-terminal hydrolase L1
Suprachiasmatic_nucleus	cc59_9	ARNTL	CLOCK	Cryptochrome	PER1	PER3	Casein kinase 1, alpha 1	PER2	RGS16	ARNTL2
Nuclear_receptor	cc5_19	Retinoid X receptor alpha	Liver X receptor beta	Farnesoid X receptor	Neuropeptide S receptor	GPR1	Homeobox protein TGIF1	Constitutive androstane receptor	Retinoic acid receptor alpha	Retinoic acid receptor beta	Retinoic acid receptor gamma	MN1 (gene)	Retinoid X receptor beta	Liver X receptor alpha	Retinoid X receptor gamma	PNRC1	Calcitriol receptor	Pregnane X receptor	Aryl hydrocarbon receptor	ZNF423
Ion_channel	cc60_12	TRPM2	TRPM5	TRPM8	TRPV5	TRPV2	TRPV1	TRPV6	TRPV4	TRPV3	TRPM7	TRPM3	TRPM1
Homeobox	cc61_14	AXIN2	MSX1	GBX2	Orthodenticle homeobox 2	PAX2	PAX1	PAX3	PAX7	PAX4	PAX5	PAX8	PAX9	FGF8	WNT1
Cannabinoid_receptor	cc64_4	Cannabinoid receptor type 2	Cannabinoid receptor type 1	GPR55	GPR18
Sirtuin	cc65_5	Sirtuin 3	Sirtuin 1	SIRT4	SIRT2	SIRT5
List_of_target_antigens_in_pemphigus	cc66_6	Envoplakin	Collagen, type XVII, alpha 1	ITGB4	Dystonin	Periplakin	Plectin
FYVE_domain	cc67_6	Zinc finger FYVE domain-containing protein 9	HGS (gene)	EEA1	RUFY1	RUNDC3A	ZFYVE16
Shelterin	cc68_7	PINX1	ACD (gene)	Ataxia telangiectasia and Rad3 related	TERF1	POT1	TINF2	Transformation/transcription domain-associated protein
Glutamate_transporter	cc69_5	SLC1A1	SLC1A4	SLC1A2	MLC1	SLC17A5
Endosome	cc6_17	RAB7A	GAPVD1	RAB5A	TBC1D4	RAB14	RAB23	RAB3A	DOC2A	ERC2 (gene)	RIMS2	RIMS1	STX1A	RAB1A	RAB11FIP1	RAB25	RABAC1	RABEP1
Cell_migration	cc71_35	Rnd1	Rnd2	CDC42	SOS1	RASGRP1	Ras-GRF1	RAC1	Dock3	RhoG	RCC2	RAC2	Dock7	TRIO (gene)	Dock9	Dock180	Dock6	Dock2	Rac3	RhoH	Dock4	RhoD	GAB2	PAK1	Dock11	Dock8	Fimbrin	RHOA	ARHGEF7	Epigen	Rnd3	Synergin gamma	SEPT2	ANLN	FMNL2	ARHGAP31
Endocytosis	cc72_4	LDL receptor	Transferrin	Ferroportin	MSR1
Metastasis_suppressor	cc73_10	RASD1	CRSP3	MUC1	LGI1	NME1	KiSS1-derived peptide receptor	Endothelin 1	RECK	Phosphatidylethanolamine binding protein 1	CD82 (gene)
ERM_protein_family	cc75_7	Merlin (protein)	MYLIP	Ezrin	Sodium-hydrogen antiporter 3 regulator 1	CD44	Radixin	Moesin
Podocyte	cc76_9	Cathepsin B	Alpha-2-HS-glycoprotein	Serum albumin	Nephrin	KIRREL3	ORM1	Vitamin D-binding protein	MMP11	Fetuin-B
MCF-7	cc78_6	Prolactin-induced protein	HER2/neu	RAD51C	Progesterone receptor	DACH1	OSR1
Cohesin	cc79_18	PPP2R3A	REC8	PPP2R5D	KIAA1524	PPP2R5E	PPP2CA	PPP2R1A	PPP2R3B	PPP2R4	PPP2CB	PPP2R1B	PPP2R5C	PPP2R5B	PPP2R5A	SMC1A	SMC3	RAD21	DDX11
COP9_signalosome	cc80_9	COP9 signalosome complex subunit 3	NEDD8	COPS2	COPS4	COP9 constitutive photomorphogenic homolog subunit 5	COPS6	COPS7B	COPS8	COPS7A
Pocket_protein_family	cc82_11	Retinoblastoma-like protein 1	Retinoblastoma protein	CDKN2A	E4F1	Death-associated protein 6	CCNG1	SERTAD1	E2F1	Retinoblastoma-like protein 2	PLK3	ARHGDIB
ADP_ribosylation_factor	cc83_13	ARF1	ARF3	ARFRP1	ARF5	ARFGEF2	ARL1	ARL3	ARF6	TRIM23	ARL2	ARL4D	ARL4A	ARF4
TGF_beta_receptor	cc86_18	TGFBR3	Bone morphogenetic protein 5	GDF6	Bone morphogenetic protein 15	GDF1	GDF3	GDF5	TGF beta 1	GDF2	INHBB	TGF beta 2	Bone morphogenetic protein 2	Growth differentiation factor-9	INHBA	INHA	GDF11	GDF10	Bone morphogenetic protein 8B
Toll-like_receptor	cc87_4	IRAK2	MYD88	IRAK4	IRAK1
Sodium_channel	cc88_5	Nav1.2	SCN3A	Nav1.4	Nav1.1	CDKL5
Receptor_for_activated_C_kinase_1	cc89_17	PRKAR1A	PDE4D	PDE4B	CD18	PRKCB1	OTUB1	EIF6	IFNAR2	STAT1	Cyclin A1	Tyrosine kinase 2	ST7	P73	PTPRM	PARD3	Janus kinase 1	CD29
Gene_conversion	cc8_4	Pyroglutamylated RFamide peptide receptor	21-Hydroxylase	XRCC2	XRCC3
TGF_beta_receptor_2	cc90_7	Endoglin	Transforming growth factor, beta 3	STRAP	TGF beta receptor 1	Cyclin B2	Heat shock protein 90kDa alpha (cytosolic), member A1	AP2B1
Androgen_receptor	cc91_13	CRTC2	NCOA4	SIN3A	Nuclear receptor co-repressor 2	KCTD7	Nuclear receptor co-repressor 1	BACH1	NCOA6	NRIP1	RCOR1	NCOA5	TGFB1I1	SIN3B
ADAM	cc93_8	ADAM9	ADAMTS1	ADAM19	ADAM15	ADAM28	ADAM17	ADAM22	ADAM12
RING_finger_domain	cc94_46	BIRC7	RNF31	RNF135	SYVN1	MID1	MIB1 (gene)	RNF14	MNAT1	TRIM9	TRIM29	TRIM68	TRIM28	TRIM24	TRIM33	TRIM3	TRIM31	TRIM27	TRIM63	TRIM37	SH3RF1	TRAF6	RNF40	PJA1	CBLC	RFWD2	RNF41	DTX1	RNF7	PJA2	RCHY1	CBLB (gene)	CBLL1	MARCH7	RNF11	RNF25	MID2	RNF111	RNF128	TRAF interacting protein	LNX1	RNF12	RING1	BMI1	AMFR	RNF4	RNF2
Xeroderma_pigmentosum	cc95_5	XPA	ERCC5	ERCC1	ERCC4	RAD23B
Leukotriene	cc96_9	CYP4F2	Arachidonate 5-lipoxygenase	Leukotriene C4 synthase	Cysteinyl leukotriene receptor 2	Cysteinyl leukotriene receptor 1	COTL1	PLA2G4A	ALOX12	FCER1A
Filamin	cc97_10	RALA	FLNA	SH2B3	FLNB	FHL2	FLNC (gene)	Calcium-sensing receptor	FILIP1	NPHP1	FBLIM1
Interferon_regulatory_factors	cc98_10	IRF9	IRF4	IRF2	IRF3	IRF1	IRF6	IRF7	IRF8	IFNAR1	IFNA2
DNA_repair	cc99_29	Replication protein A1	Ku70	Cyclin O	TP53BP1	MDC1	BRCA1	CHEK1	CEP68	BRCA2	PARP2	PARP1	MRE11A	XRCC1	Nibrin	RRM2B	BARD1	Rad50	RNF8	DNA-PKcs	Aprataxin	Ku80	TOP2B	NKX3-1	GSTP1	PCNT	WHSC2	Cofactor of BRCA1	SUPT5H	TERF2IP
Glycolysis	cc9_51	ACACB	Glucagon	Aldolase B	Aldolase C	Glucokinase	PFKFB4	Pyruvate carboxylase	PCK1	PFKFB2	PFKP	PFKM	PFKL	LMX1A	GLUT2	G6PC	Glucagon-like peptide 2 receptor	Glucagon-like peptide 1 receptor	NFYC	Amylin	RFX6	Ghrelin	Leptin	Peroxisome proliferator-activated receptor gamma	Peroxisome proliferator-activated receptor alpha	Adiponectin	HRASLS3	Resistin	UCP3	Thermogenin	UCP2	Leptin receptor	Chemerin	FGF21	PRDM16	Cortistatin (neuropeptide)	AZGP1	Hormone-sensitive lipase	Secretin	GPR119	Dipeptidyl peptidase-4	PDX1	Phospholamban	RAPGEF2	Pituitary-specific positive transcription factor 1	PDE4A	Glycogenin-1	ISL1	PRKACA
[truncated: 139 more columns]

## Sheet: Communities2017_HUGO
Polycystin_2	cc100_4	TNNI3	TRPC1	HAX1	PKD2L1
DNA_methyltransferase	cc101_8	SUV39H1	PIAS2	DNM1	PIAS1	UBE2I	DNMT3B	DNMT1	CTCF
Myogenesis	cc102_6	MYF6	MYF5	MYOG	MYOD1	CDH15	HES1
Heterotrimeric_G_protein	cc103_8	GNAI3	PREX1	GNAO1	GNAI2	GNA13	GNA12	GNAZ	GNAI1
Heterochromatin_protein_1	cc105_4	MECP2	CBX3	CBX1	CBX5
AP-1_transcription_factor	cc106_5	MT2A	JUNB	TGFA	FOSL2	JDP2
Aldosterone	cc107_13	AGTR2	AGT	SLPI	ACE	MME	MMP7	CPA3	ACE2	HSD11B2	NR3C2	PRLH	PTHLH	NEDD4L
Retromer	cc108_15	VPS35	SNX9	SNX27	NCF4	SNX1	SNX2	SNX17	SNX4	SNX5	VPS29	EHD1	IGF2R	M6PR	DNM2	PLD1
Insulin-like_growth_factor	cc109_13	WISP1	CTGF	WISP2	IGFBP3	NOV	IGFBP2	IGFBP4	IGFBP7	MMP26	IGFBP5	WISP3	NELL2	NELL1
Adapter_molecule_crk	cc10_9	MAPK8	RAPGEF1	CBL	IRS4	NEDD9	BCAR1	MAP4K1	SH3KBP1	EPS15
C-type_lectin	cc110_8	SFTPA1	SFTPD	TLR2	SFTPA2	SIRPA	KLRB1	CLEC2D	CLEC1B
Adherens_junction	cc111_30	APC	CDH3	VCL	GSC	CTNNB1	TMEM229B	MARCKSL1	JUP	CDH5	CDH2	CDH1	CELSR1	SNAI1	PCDH11X	PCDH11Y	PTPRB	ARVCF	SCARB2	CTNND1	DSG2	CDSN	AHNAK	CGNL1	PVR	VEZT	PTPRF	LRRK2	NODAL	PTPRK	SCRIB
KH_domain	cc112_10	FUBP1	MEX3D	FXR2	ANKRD17	PCBP2	KHDRBS1	FXR1	KHDRBS3	QKI	IGF2BP3
Ubiquitin-activating_enzyme	cc113_5	UBA5	NAE1	UBA3	SAE1	CAND1
Holliday_junction	cc114_9	MUS81	RAD51	RAD52	RMI1	EXO1	BLM	MLH3	TOP3A	RAD54L
CARD_domain	cc115_32	CRADD	CARD14	NOD1	CIITA	NLRP6	CASP1	NLRP3	NOD2	CARD11	BCL10	BIRC3	TDP2	MALT1	IKBKB	DDX58	IFIH1	DHX58	NLRX1	NLRP7	AIM2	PYCARD	NLRP10	NLRP1	NLRC4	CASP2	NAIP	CHUK	IKBKE	TBK1	CARD10	NOL3	CARD9
Actinin	cc117_21	DES	NEB	NEBL	ACTN2	ACTN1	ACTN4	LDB3	TTN	OBSCN	MYOM1	TPM1	TNNC1	ACTA1	PALLD	MYOZ1	MYPN	SORBS2	ANKRD1	IFITM1	SYNM	PRIMA1
BAZ1A	cc118_6	POLE3	SMARCA5	SATB1	BAZ1B	RAD17	POLE2
Alpha_collagen	cc119_10	COL7A1	COL3A1	LAMA2	ELN	HAPLN2	GLB1	LOX	COL1A1	BMP1	FERMT2
G_protein-gated_ion_channel	cc11_16	SLC9A3R2	KCNJ3	KCNJ9	ADORA1	KCNJ5	KCNJ11	KCNJ1	KCNJ16	KCNJ4	KCNJ10	LIN7A	KCNJ2	KCNJ6	KCNJ15	LIN7C	KCNJ12
Vascular_endothelial_growth_factor	cc121_4	FLT4	VEGFC	VEGFD	PDPN
P21	cc123_5	DDB1	DDB2	CRBN	CUL4A	CUL4B
Amyloid_beta	cc124_13	APP	APLP2	NCSTN	BACE1	PSEN1	ERBIN	ITPKB	PSEN2	APLP1	TMEM59	GSAP	CDH11	CLSTN1
MAPKKK	cc125_19	MAP3K12	MAP2K2	KRAS	BRAF	NRAS	EPHA2	MAP2K1	TAOK2	MAP3K2	MAP3K4	MAP3K1	MAP3K3	KRIT1	MAP3K10	MAP3K8	MAP3K7	MAP3K13	MAP3K11	MAP3K5
Myosin	cc127_6	MYOM2	MYL2	TPM2	MYBPC3	TNNT1	CIT
G_protein-coupled_receptor	cc128_7	TAC3	KISS1	GNRH1	PRLHR	NR5A1	DAZAP1	GNRHR2
Anti-neutrophil_cytoplasmic_antibody	cc129_4	ENO1	PRTN3	LTF	CTSG
Keratin	cc12_21	KRT4	KRT8	KRT12	KRT18	KRT7	KRT1	KRT3	KRT6A	KRT14	KRT5	KRT10	KRT80	KRT83	KRT81	KRT86	KRT13	KRT85	KRT16	KRT17	KRT6C	KRT19
C2_domain	cc130_26	RAB11FIP2	DNAJC6	AFTPH	UNC13B	RPGRIP1	BAIAP3	WWP1	RASA3	PRKCG	SYT7	SYT1	SYT11	SMURF2	CADPS	RPH3A	CADPS2	EYA2	PCLO	SYTL1	RAB11FIP5	DAB2IP	PLCG2	SYT2	SYT9	PTPN7	CDC25B
Dishevelled	cc131_7	RAPGEF4	DVL2	DVL1	SFRP1	DVL3	DAAM1	AXIN1
Kruppel-like_factors	cc132_11	CTBP2	KLF5	PRKG1	KLF6	KLF4	KLF11	KLF15	PEG3	KLF8	YPEL3	BRINP1
Thyroid_hormones	cc133_10	TG	SLC5A5	IGSF1	TSHR	NKX2-1	SLC26A4	DUOX2	ADRB3	ADRB1	LHCGR
SH2_SH3_domain	cc135_32	CTTN	GRB2	WIPF1	FYN	RASA1	EPS8	BMX	ABL1	GRAP	GRAP2	SYK	SHB	VAV1	F2RL3	F2RL1	SH2D3C	ITK	TRIP10	CRKL	PSTPIP1	PIK3R1	NCK1	WASL	F2R	ABL2	PTK2B	NCK2	MAP3K20	GRB10	EEF1B2	LTK	ABI1
Survival_of_motor_neuron	cc136_9	DDX20	LGALS1	AGO2	SMN1	GEMIN6	GEMIN8	COIL	GEMIN7	SMN2
Glycosylphosphatidylinositol	cc137_9	LYNX1	ACHE	MMP17	PIGA	GPC2	CD59	PIGT	PON1	BCHE
Fibronectin_type_III_domain	cc138_8	PTPRN	PTPRZ1	PTPRA	PTPRD	PTPRE	PTPRJ	PTPRS	PTPRR
Cell_cycle	cc139_46	CCNA2	CDK4	CCNE1	CDK1	ORC4	CDT1	CDC6	ORC5	ORC3	ORC2	MED13	GMNN	ANAPC1	BTRC	HNRNPA1	VCP	DYNLL1	RPS6KA1	RPS6KA4	L1CAM	RPS6KA3	NFKBIE	EGFL7	CDC23	CDKN1A	CDK6	CCND3	E2F2	CDKN1B	CDC25A	CCNB1	BIRC5	SKP2	FBXW11	BOLL	PPM1B	PIM1	CDC25C	E2F4	KAT5	CEP250	GAK	TYMS	TK1	CKS1B	BTG2
Immune_system	cc13_187	VCAM1	ITGA4	JAM2	ITGAX	ITGAM	BMPR1B	IL2RA	LILRA3	FASLG	TNFRSF9	LTB	IL10	IL22	IL21	CXCL13	PTPRC	FCER2	IL4	CD40LG	CD4	IFI16	LILRB1	CD14	CD53	CD151	CD37	FOXP3	CD8A	CD28	CTLA4	CD27	TNFRSF4	CD40	CCR6	CD19	BCAM	KIT	CD34	KIR2DL4	CD22	PDCD1LG2	ITGB3	TLR6	CSF3R	LILRB2	CD38	PTGFRN	FLT3
Very_long_chain_fatty_acid	cc140_4	SLC27A5	AMACR	SLC27A2	ABCD1
Somatic_hypermutation	cc141_11	AICDA	APOBEC1	APOBEC3D	APOBEC4	APOBEC3B	APOBEC3H	APOBEC3F	TRIM5	APOBEC3G	CDA	POLH
Peroxisome	cc143_18	ABCD2	PEX16	PEX12	PEX19	PEX1	PEX26	SCP2	PEX3	PEX10	PEX5	C9orf64	ABCD3	PEX13	PEX14	PEX6	ACAT2	ACOX1	AGXT
AP-1_transcription_factor	cc144_28	ATF4	ATF1	ATF5	FOS	CEBPD	CEBPA	ATF6B	CREB3	CREB1	JUN	KAT2B	ATF3	ATF6	ATF2	ATF7	CEBPE	CEBPG	CEBPB	MAFB	CEBPZ	JUND	CREM	BATF	FOSL1	XBP1	CEP63	ELAVL4	NMI
Monooxygenase	cc145_4	MICAL1	CYP3A	MOXD1	CYP20A1
Synuclein	cc147_5	MAPT	SNCB	SNCA	SNCG	UCHL3
Semaphorin	cc148_11	PTK7	PLXNB3	PLXNB1	PLXNB2	PLXNA4	PLXNA1	SEMA3A	SEMA4C	SEMA4D	RRAS	SEMA6A
Muscarinic_acetylcholine_receptor	cc14_4	CHRM4	CHRM1	CHRM5	CHRM3
Non-homologous_end_joining	cc150_13	LIG4	DNTT	CDK2AP1	POLM	RFC1	POLL	REV1	PES1	TOPBP1	CTDP1	PARP4	PAXIP1	DCLRE1C
Diglyceride	cc153_5	PRKCQ	CDS1	SPHK1	IRS1	PLCB1
Ubiquitin-conjugating_enzyme	cc154_14	BIRC6	UBE2K	UBE2V2	UBE2D1	UBE2O	UBE2L3	UBE2B	UBE2N	UBE2A	UBE2V1	UBE2D3	UBE2E1	UBE2D2	UBE2M
Elastase	cc155_11	PRNP	PI3	CELA3B	CELA2B	CELA3A	CELA2A	CELA1	ELANE	EDN3	SALL4	DNAJC5
Estrone_sulfate	cc156_5	SLC51A	ESR2	ESR1	SLC51B	SLC22A6
Cyclin-dependent_kinase_inhibitor_protein	cc157_4	CDKN2B	CDKN3	CDKN2D	CDKN2C
Acid_phosphatase	cc158_4	ACP2	ACPP	ACP1	ACP5
Spectrin	cc15_9	EPB42	EPB41	SPTBN5	SPTBN1	ADD2	SPTBN4	SPTA1	SPTBN2	SPTAN1
UTP11L	cc161_7	RCL1	UTP6	RRP9	UTP14A	FBL	UTP18	UTP15
SMAD	cc162_17	SMAD9	SMAD4	SMAD3	ZEB2	SMAD2	WWP2	SMAD5	SMAD1	SMAD6	SMURF1	DLX3	ACVR1C	SMAD7	BMPR2	ACVR1	MECOM	ACVR1B
Adenosine_deaminase	cc163_6	C1QL1	PNP	CYFIP2	GRIA4	HPRT1	ACTB
Hemoglobin	cc166_10	HBA2	HBB	HBD	HBE1	KLF2	HBG2	HBG1	HBA1	BCL11A	HBQ1
Regulator_of_G_protein_signaling	cc168_7	RGS17	GRK2	RGS14	RGS9	RGS4	RGS12	GPSM2
Pseudohypoaldosteronism	cc169_12	SCNN1B	SCNN1A	WNK4	SCNN1G	NPPA	NPR3	NPPC	NPR1	GUCY1B1	NPR2	BPIFA1	WNK1
Lipoprotein	cc16_14	APOC3	LPL	APOE	APOB	APOC1	APOA1	CETP	LIPC	SCARB1	ABCA1	APOC2	APOA2	OLR1	SYNCRIP
Kinetochore	cc170_18	RANBP2	KPNB1	XPO1	KPNA1	TNPO1	MDM4	TNPO2	RANBP1	RCC1	NUTF2	DLGAP5	RGPD5	RANGAP1	XPO5	KPNA2	KPNA4	KPNA3	NEK9
Glucocorticoid_receptor	cc171_8	MED1	NCOA1	TAF1	NCOA3	NCOA2	ANAPC7	MED4	NACA
Calcium_channel	cc172_14	DMPK	CACNA1C	CACNA2D2	CACNG2	RYR2	SLC30A1	TRDN	RYR3	CACNA1A	CACNB1	CACNB4	CACNB3	CACNA2D1	EFHC1
Integrin	cc173_16	ARHGEF25	PTK2	AIMP1	SYTL2	TP53INP1	PXN	ZYX	HSPA9	EFEMP1	MAATS1	PSME3	TYROBP	ELL	ING5	EDNRA	UGCG
Syntaxin	cc174_19	STX8	STX3	STX4	VAMP2	COL4A3BP	VAMP3	SNAP23	VAMP4	VAMP8	VTI1A	VTI1B	STX1B	SNAP29	STX12	STX10	STX5	YKT6	STX2	STX6
Core_binding_factor	cc176_7	RUNX1	RUNX1T1	RUNX3	RMND5B	RUNX2	FOXO1	CBFB
T-box	cc178_9	TBX22	TBX5	HAND2	TBX21	TBR1	TBX2	TBXT	IL27RA	CABP1
Knockout_mouse	cc179_4	SLC2A1	CARF	LYPD1	APPL1
Matrix_metalloproteinase	cc17_12	MMP14	TIMP1	TIMP4	TIMP2	MMP2	MMP3	MMP9	FAP	TWIST1	TIMP3	MMP13	CXCL9
Regulator_of_G_protein_signaling	cc180_4	RGS6	GNB5	RGS7	GRK3
ETS_transcription_factor_family	cc181_12	ELK4	ETS2	ETV4	ETS1	JAK2	ETV6	FLI1	SPDEF	ELK3	ETV1	GABPA	SPIB
SOX_gene_family	cc182_12	SOX18	SOX2	SOX4	SOX6	SOX11	SOX12	SOX13	SOX21	SOX3	SOX5	SOX10	SOX9
MAPKK	cc185_40	NR2F6	NFATC2	NFATC4	GSK3B	JPT1	MAML1	YY1	SNW1	RBPJ	NOTCH3	EGF	FGD1	MAPK10	MINK1	MAPK9	MOS	WNK3	MAPK14	MAPKAPK2	MAPK11	GADD45B	MAPK13	ZFP36	MAP2K6	LAMTOR3	MAP2K5	MAP2K4	MAP2K7	MAP2K3	GADD45A	GADD45G	NFATC1	AKAP5	NFAT5	SRGAP2	ANXA2	ERBB3	NRG1	UBC	SND1
Gs_alpha_subunit	cc188_9	GPR182	ADM	CALCR	RAMP1	RAMP2	CALCRL	SCTR	RAMP3	GCGR
Histone_methyltransferase	cc189_14	SMYD3	DOT1L	RBBP5	WDR5	CTBP1	PPP1R15A	C1D	HCFC1	TAF9	MEN1	PRMT5	EZH1	PRDM2	SET
Syndecan	cc18_8	LACRT	SDC4	HGF	SDC1	SDC2	AMBP	MMP10	KERA
Major_histocompatibility_complex	cc190_21	KLRK1	MICA	ULBP3	B2M	MRPL28	HLA-A	HLA-B	HLA-DRB1	HLA-DRA	HLA-DRB5	HLA-DRB3	HLA-DQA2	HLA-DQA1	HLA-C	HFE	ULBP1	HLA-G	ULBP2	TAPBP	ERAP1	SART3
Mitochondrial_fission	cc191_5	FIS1	RALB	MIEF1	MFF	DNM1L
GATA_transcription_factor	cc192_7	CRIP2	GATA2	TRPS1	GATA3	GATA1	GATA4	SEC23B
Cofilin	cc193_4	CSRP3	CFL1	GSN	SYNGAP1
Rhodopsin-like_receptors	cc194_18	ADRA1B	ADRA1D	ADRB2	ARRB1	RHO	RGS2	GNAQ	ARRB2	NMBR	ABCA4	APLNR	MCOLN3	MCOLN2	OPN4	RBPMS	RGR	DPEP1	CEP152
RNA_polymerase_II	cc195_11	POLR2L	POLR2F	POLR2H	NELFE	POLR2G	POLR2B	POLR2K	POLR2A	POLR2E	POLR2C	POLR2J
Exosome_complex	cc198_6	EXOSC8	EXOSC4	EXOSC6	EXOSC1	EXOSC7	EXOSC5
Integrin	cc19_4	IBSP	SPP1	CRELD1	ANGPTL4
Interleukin-5_receptor	cc1_4	JAK3	CSF2RA	IL5RA	IL5
Centrosome	cc201_6	CDK2	FBXW7	PLK4	SIM2	CROCC	NOP2
DCP1A	cc202_7	PARN	DCP2	YWHAB	UPF1	PRKCI	UPF3A	ARL6IP4
Chloride_channel	cc203_12	CA2	CLCN7	PRKAG2	CLCNKB	CLCNKA	CLIC6	CLCN3	CLIC1	LRP5	ITGB5	OSTM1	TCIRG1
Neuropeptide_Y_receptor	cc207_6	NPY2R	PYY	NPY1R	NPY	NPY5R	NPY4R
Notch_2	cc208_6	GFI1	DLL1	JAG2	CFC1B	JAG1	CSF1
WW_domain	cc209_6	MAGI2	UTRN	SETD2	APBB1	NEDD4	ATN1
FUS	cc212_7	ILF3	TAF15	SPI1	EWSR1	DDIT3	PRMT1	SFPQ
Glutamate_receptor-interacting_protein	cc214_4	GRIP1	PICK1	FREM2	FRAS1
Serine_arginine-rich_splicing_factor_1	cc215_13	SRPK1	SNRNP70	CLK1	U2AF1	SRSF2	PSIP1	SRPK2	CDC5L	TOP1	WRN	EIF4EBP1	TESK1	TMEM106B
AAA_proteins	cc216_18	PSMC2	PSMC3	PSMC5	PSMC1	PSMC4	PSMD4	ADRM1	PSMD2	RUVBL2	VPS4A	CHTF18	TRIP13	WRNIP1	RUVBL1	RFC2	RFC4	RFC5	AFG3L2
Signal_peptide	cc217_6	OFD1	SEC63	PRKN	ANGPTL3	SEC62	IL26
Fibroblast_growth_factor	cc218_9	FGF18	FGFR3	TCF12	FGFR1	FGFR2	TNC	FGF10	FGF7	FGF1
SR_protein	cc219_7	SRSF3	SRSF6	FOSB	TRA2B	SRSF9	SRSF11	SRSF4
Coagulation	cc21_34	ITIH2	BGLAP	GAS6	F10	FGA	F2	F8	F7	F9	PROC	PROS1	GGCX	TTR	MGP	F5	F3	F12	VWF	ADAMTS13	SERPIND1	PLAT	SERPINF2	SERPINE2	SERPINB5	SERPINE1	CPB2	PPBP	PLAU	SERPINC1	FGL2	DFFA	FGB	ANXA5	APOH
RNA_polymerase_II	cc221_8	POP1	TBP	TAF11	RBFOX1	TAF4	UXT	TCERG1	GTF2F2
Interleukin	cc222_13	CXCR1	CSF1R	CXCR2	CCR3	IL18R1	CCR1	IL1R1	IL1RN	IL1RAP	HNF1A	IL1R2	BSG	THY1
Janus_kinase_2	cc223_8	IL23R	EPO	WNT7A	THPO	IL11	IL3	KITLG	MPL
Macrophage	cc224_9	UNC13D	IFNGR2	IL32	CXCL1	CCL2	MYH9	CTSS	PRF1	NOS2
Rap1	cc225_5	RRAD	KIFAP3	STK24	USO1	RASSF5
Type_I_cytokine_receptor	cc227_10	OSMR	EPOR	IL21R	IL2RB	IL15	IL2RG	IL6R	IL9R	GHR	IL12RB2
Cholecystokinin_receptor	cc228_7	BRS3	GAST	GRP	CCK	PTF1A	CCKAR	CCKBR
Corticotropin-releasing_factor_family	cc22_4	CRHR1	CRH	NPS	UCN
Neuraminidase	cc231_4	CTSA	NEU4	NEU1	NEU3
EVH1_domain	cc236_8	HOMER2	SPRED3	SPRED1	SPRED2	ENAH	VASP	HOMER1	HOMER3
Autophagosome	cc239_5	CTSD	TFEB	ATG5	ATG16L1	LGALS8
Base_excision_repair	cc23_13	PNKP	NTHL1	POLB	MLH1	NEIL1	MGMT	MSH6	MSH2	FEN1	PMS2	OGG1	APEX1	MUTYH
Limb-girdle_muscular_dystrophy	cc241_7	TRIM32	DYSF	CAV3	CAPN3	FKTN	DNAJB6	TCAP
Pentraxins	cc242_6	CRP	NPTX2	NPTXR	APCS	PTX3	LBP
Origin_recognition_complex	cc243_11	CDC7	MCM3	MCM10	MCM5	MCM2	MCM4	MCM6	ORC1	MCM7	ORC6	CLSPN
Phosphatidylinositol_5-phosphate	cc244_6	DOK2	VAC14	DOK1	PIKFYVE	FIG4	MTMR2
ATPase	cc245_13	ATP7A	ATP6AP2	ATP6V1C1	ATP6V1D	PCBP1	ATP6V1B2	ATP2A1	ATP6V0A4	HADHB	ATP2B4	ATP7B	AP1S1	ATP1A1
RAF_kinase	cc246_4	ARAF	RAF1	AKT3	ELK1
Pseudohypoparathyroidism	cc249_7	PTH	SLC34A3	CDC73	GNAS	STX16	PTH2R	PTH1R
Small_Maf	cc24_5	NFE2L3	NFE2L1	MAFF	NFE2L2	MAF
Nucleotide_excision_repair	cc250_11	GTF2H1	CDK7	MPLKIP	GTF2H5	ERCC8	ERCC3	GTF2H4	ERCC2	GTF2H2	CCNH	XPC
Suppressor_of_cytokine_signalling	cc251_6	SOCS2	SOCS3	SOCS1	CISH	SOCS7	CUL5
Complement_system	cc252_16	C3	CFH	MASP1	MASP2	MBL2	CD55	CFB	C2	C6	SERPING1	C1R	CD46	CR1	CFHR5	CFI	C3AR1
Chaperone	cc254_11	STUB1	SERPINH1	PTGES3	ERP29	SCG5	NONE	CCT2	HSPE1	STIP1	HSP90B1	AHSA1
Wnt_signaling_pathway	cc255_5	CDON	SHH	PDGFC	CRMP1	FGF4
Kallikrein	cc256_10	PADI3	PADI1	SPINK5	KLK7	KLK6	KLK5	PRCP	KLK14	KLK2	DSC1
Proprotein_convertase	cc259_11	PCSK1	PMEL	PCSK7	PCSK6	PCSK5	PCSK4	PCSK2	CPE	FURIN	PCSK9	MNX1
Endoplasmic_reticulum	cc260_9	CANX	TAP1	HLA-E	CALR	ALG14	ERN1	HSPA5	CCT6A	DERL1
RANK	cc261_4	TRADD	TRAF5	TRAF2	TRAF3
Experimental_autoimmune_encephalomyelitis	cc262_4	MOG	MBP	GPR84	BTN1A1
S100_protein	cc263_10	S100A9	S100A13	S100A10	S100P	S100B	S100A6	S100A7A	S100A7	S100A11	FLG
Amelogenesis_imperfecta	cc264_7	BCL11B	TUFT1	AMELY	ITGB6	ENAM	FAM20A	AMELX
Protein_phosphatase_1	cc265_6	PPP1R3C	PPP1R12B	PPP1R14B	PPP1R1B	PPP1R14C	PPP1R3A
Aquaporin	cc268_19	OXTR	AVPR1A	AVP	AQP5	AQP3	AQP6	AQP1	SLC14A2	SLC14A1	MIP	AQP2	AVPR1B	GNRH2	PREP	CPA6	GPR37	AGTR1	NONE	LHX3
SCF_complex	cc269_5	SKP1	FBXO32	CUL1	RBX1	FBXO5
Lipoxin	cc270_4	CYP1A2	ALOX5AP	CYP1B1	CYP1A1
Tyrosine_kinase	cc271_8	LMTK2	EGFR	KRT20	PTTG1IP	ALK	ERBB4	SPRY4	PLD2
Neurotensin_receptor	cc273_4	SORT1	NTS	COPA	NTSR1
High-mobility_group	cc274_5	LEF1	TFAM	HMGB1	SSRP1	SUPT16H
Metaphase	cc275_13	CDC20	BUB1B	ESPL1	SDCCAG8	AURKB	AURKA	BUB1	MAD2L1	BUB3	DSN1	ZW10	ZWINT	KNL1
Protein_isoform	cc277_7	DLX1	NCAM1	CHD2	JPH2	COLQ	HP	PAM
NADPH_oxidase	cc27_7	NOX1	NOX5	CYBB	NCF1	NOX4	CYBA	NOX3
Protein_dimer	cc280_6	IKBKG	BCL2L12	F11	GP1BA	GP1BB	HIF3A
MST4	cc281_10	GOLGA2	MOB4	CASP3	STRN3	STRN	STRIP1	CTTNBP2NL	CTTNBP2	PDCD10	MARCKS
Glutathione_peroxidase	cc282_16	PRDX3	CAT	GPX4	GSR	DUOX1	MPO	HSD17B4	CRAT	PRDX4	APOBEC3C	PRDX1	ETHE1	HPN	GRK2	KDSR	ADPGK
Mef2	cc283_6	MEF2C	MEF2B	MEF2A	MEF2D	DLX5	DLX6
Histone_H3	cc286_4	CENPA	HIST2H3C	EHMT2	ATRX
Chromosome_12_(human)	cc287_4	NANOG	ERGIC2	ATG101	PPP1R12A
Heterogeneous_ribonucleoprotein_particle	cc288_8	HNRNPAB	FMR1	HNRNPD	HNRNPA0	HNRNPC	HNRNPL	HNRNPR	HNRNPA2B1
Cubam	cc289_4	CUBN	TCN1	GIF	AMN
Exocyst	cc291_5	EXOC8	EXOC7	EXOC3	EXOC5	EXOC4
Caveolae	cc292_4	FLOT1	CAVIN1	PACSIN2	CAV2
Anaphylatoxin	cc295_4	C5AR2	C5	FBLN1	FBLN2
WAVE_regulatory_complex	cc296_4	WASF1	CYFIP1	NCKAP1	ABI2
Angelman_syndrome	cc297_5	SNURF	SNRPN	OCA2	UBE3A	GABRB3
Phosphatidylinositol_4_5-bisphosphate	cc299_7	INPP4B	PDPK1	PLCB3	BTK	PLCB2	PLCE1	INPP5D
Hsp20	cc29_6	HSPB2	HSPB6	NOS3	HSPB8	HSPA1A	CRYAA
CCDC113	cc2_4	GIT1	PFN2	MYCN	IMMT
Creatine_kinase	cc302_4	CKB	CKM	CKMT1B	CKMT2
Casein_kinase_2	cc303_4	CSNK2A2	SLC39A7	CSNK2A1	LETM1
VEGFR1	cc306_6	CRTAP	SERPINF1	VEGFB	PLCG1	BAG3	VEGFA
Chondrogenesis	cc307_4	BMPR1A	NOG	GPNMB	DLL3
TRPC	cc308_10	LDLRAP1	SKAP1	SH2D3A	ENKUR	TRPC3	RNF24	TRPC5	TRPC6	TRPC4	TOLLIP
Growth_hormone	cc311_6	RSPO1	PRL	GH1	GH2	AREG	HESX1
EIF2	cc313_11	EIF2B2	EIF2S3	EIF2B1	EIF2A	EIF2B5	EIF2AK2	EIF2S1	EIF1AX	EIF2S2	CDC37	EIF2AK3
Arylsulfatase	cc314_4	PRG2	ARSA	SULF1	ARSB
Ammonia_transporter	cc317_5	RHAG	RHCE	RHBG	RHD	RHCG
Glycine_cleavage_system	cc319_4	GLDC	GCSH	DLD	AMT
Potassium_channel	cc31_32	KCNMB1	KCND2	KCNMB3	KCNQ1	KCNQ4	KCNH2	KCNE1	KCNE2	KCNH1	KCNA1	KCNA6	KCNA10	KCNQ5	KCNQ2	KCNQ3	KCNIP2	KCNE3	KCND3	KCNA4	KCNMB4	KCNN2	KCNMA1	KCNN4	KCNMB2	KCNB1	KCNAB2	KCNA2	KCNIP4	KCNA3	KCNA5	KCNE4	KCNIP3
Cilium	cc321_6	KLC2	IFT81	KLC3	CEP97	KIF5B	CEP170
Iron_response_element	cc323_6	SLC11A2	ALAS2	ALAS1	FTH1	FTL	EPAS1
SWI_SNF	cc324_14	HLTF	SMARCD2	ACTL6A	ARID1A	ARID1B	SMARCA2	SS18	SS18L1	SMARCC2	SMARCE1	SMARCC1	ACTL6B	SMARCD1	SMARCA4
Eukaryotic_initiation_factor_4F	cc325_5	EIF4A1	EIF4G1	EIF4G3	EIF4E2	EIF4EBP3
Centralspindlin	cc329_4	PRC1	RACGAP1	KIF23	ECT2
Ras_subfamily	cc32_14	F11R	RAP1A	SSX2IP	BCR	TJP1	RAP1GAP	RASSF9	EPHB3	USP9X	PFN1	HRAS	LMO2	SORBS1	RAP2A
Ankyrin	cc331_5	ANK1	SLC4A1	ANK3	CNTN1	SLC4A8
COPII	cc333_4	ERGIC3	SEC23A	SEC24C	LMAN1
Iron_overload	cc335_17	NBPF10	PRKAB2	PEX11B	BCL9	CHD1L	RBM8A	POLR3C	GJA8	PDZK1	TXNIP	PIAS3	HJV	HAMP	ITGA10	NEO1	CDK5RAP2
Fanconi_anemia	cc336_12	FANCB	PALB2	BRIP1	FANCL	FANCD2	SLX4	FANCG	FANCF	FANCA	FANCC	FANCE	FANCI
Cardiotrophin_1	cc33_7	IL6	SOST	LIF	CLCF1	IL6ST	CCL3	CCL4
BAR_domain	cc341_8	BIN1	ARHGAP26	SH3GLB2	AMPH	SH3BP1	SH3GL2	SH3GL3	SH3GLB1
Chondrocyte	cc344_6	BMP4	IHH	FGF2	CHI3L1	YWHAH	HDAC7
Hemophagocytic_lymphohistiocytosis	cc346_4	MLPH	MYO5A	STX11	RAB27A
Apoptosis	cc34_53	TNFSF10	FADD	CASP8	CASP9	TRAF1	HTRA2	RIPK2	RIPK1	CYCS	NDUFS1	BCL2L11	BID	BAK1	BAX	BCL2	COX5B	BTG1	KLF13	BCL2L1	MCL1	BCL2L2	BAD	VDAC1	LALBA	BBC3	HK2	PMAIP1	APAF1	GZMB	SHOC2	CRHBP	PLSCR1	UQCR10	UQCRFS1	MT-CYB	UQCRB	UQCRH	UQCRC2	UQCRC1	COX17	MT-CO3	MT-CO2	COX4I2	BCL2L13	DAPK3	DIABLO	NDUFS2	XIAP
Somatostatin_receptor	cc350_5	GRPR	SST	SYP	UTS2R	SSTR2
Thrombospondin	cc351_8	THBS1	CYR61	SPON1	CD47	UNC5A	RSPO3	ADAMTS4	ADAMTS2
Alcohol_dehydrogenase	cc352_7	ADH6	ADH1C	ADH1A	ADH5	ADH7	ADH4	ADH1B
Cell_adhesion_molecule	cc354_6	NFASC	CHL1	SELPLG	SELL	SELE	CDH4
HCN_channel	cc356_4	SCN5A	HCN4	HCN1	HCN2
Munc-18	cc357_5	STXBP1	CDK5	RAD18	STXBP5	STXBP3
AKAP	cc358_13	VAPA	AKAP11	PRKAR2A	AKAP12	AKAP1	AKAP8	AKAP9	AKAP10	AKAP13	AKAP4	AKAP2	AKAP6	AKAP3
Short_hairpin_RNA	cc35_9	PKN3	DICER1	ABCB5	DROSHA	KLF9	CGN	GAB1	PTBP1	TNRC6B
TATA-binding_protein	cc361_4	PTBP2	GTF2B	HDAC8	GTF2F1
Synapsin	cc363_16	ARHGAP32	CAMK1	SYN2	SYN1	NOS1AP	SYN3	CAMK4	CAMKK2	CAMK2B	CNKSR2	EEF2K	CALM1	CALM2	P2RX7	CAMK2G	CAMK2A
Octamer_transcription_factor	cc365_9	CIZ1	POU5F1	POU2F1	POU3F2	POU4F1	POU4F2	PNPLA3	AKR1C3	CENPB
Methionine_sulfoxide	cc366_4	MSRB1	MSRA	TXN	MSRB2
Ritonavir	cc367_7	SLCO1B3	CYP3A4	ABCB1	GHSR	ABCC2	CYP2A6	CYP2D6
Muscular_dystrophy	cc36_11	SNTB1	DTNA	SGCB	SGCZ	DMD	DTNB	SGCG	SGCA	SNTB2	SNTA1	NOS1
Gap_junction	cc371_5	LOR	GJB2	GJD2	GJA1	GJB1
SH2_domain	cc373_8	BLK	PDE6G	BCAR3	TEC	FER	FES	PTK6	FRK
Tropomyosin_receptor_kinase_	cc376_9	MDK	NGF	NGFR	BDNF	MYO5B	FRS2	SQSTM1	SLC12A5	NRF1
Frizzled	cc378_7	FZD7	FZD3	SFRP4	SMO	FZD4	FZD6	LRP6
Zona_pellucida-like_domain	cc379_5	DMBT1	ZP4	TECTA	TECTB	SLC26A5
Lysophospholipid_receptor	cc37_9	ENPP1	ENPP2	NCEH1	LPAR2	S1PR3	LPAR1	LPAR3	GPAT3	PLAUR
Phosphoinositide_3-kinase	cc383_6	OGT	COASY	PIK3R3	PIK3R5	PIK3CG	PIK3R2
STAT_protein	cc384_4	STAT2	STAT5B	IL9	STAT5A
Vasoactive_intestinal_peptide_receptor	cc386_5	VIPR2	VIP	ADCYAP1	VIPR1	GRID1
Sp_KLF_family	cc389_5	SP4	SP1	SP3	SP7	SP2
Serotonin	cc38_24	DRD3	HTR1A	HTR1B	HTR5A	HTR4	HTR1D	HTR2C	HTR6	HTR7	HTR2B	DRD2	CYP4F11	DRD5	DRD1	DRD4	HTR2A	GRM2	GRM3	GRM7	TIAM1	PPP1CC	PPP1CB	PPP1R2	PPP1CA
Spermatocyte	cc391_4	DMC1	CTCFL	MSH5	RAD1
Neural_tube_defect	cc395_4	ALX1	AFP	SNAI2	AKT2
Basic_helix-loop-helix	cc39_10	HEY2	ATOH1	USF2	MYCL	TCF3	NEUROD1	NEUROD2	EMC9	TAL1	HEY1
Thymine-DNA_glycosylase	cc400_5	SMUG1	SUMO1	PML	SUMO3	SUMO2
TP53	cc402_4	BLMH	MDM2	GNL3	TNK2
Membrane-associated_guanylate_kinase	cc403_7	LIN7B	GOPC	MAGI1	DLG3	DLG1	DLG2	DLG5
Vitamin_B12	cc406_8	MMAA	MMADHC	MMAB	MMUT	MMACHC	SLC19A2	PGM1	MTRR
Molybdenum_cofactor	cc407_7	PALM	GPHN	SUOX	MOCOS	ARHGEF4	LRRC7	GLRB
Zinc_finger	cc40_6	ZNF148	EGR1	ZNF350	ZFP36L1	SRF	ZNF165
Spliceosome	cc412_4	RP9	U2AF2	DDX17	SF1
ESCRT	cc413_6	TSG101	VPS28	HPSE	VPS36	VPS25	CHMP3
Mi-2_NuRD_complex	cc415_7	RBBP4	CHD4	MTA1	RBBP7	MBD3	MTA2	CHD3
Pericentriolar_material	cc418_4	PCM1	CEP135	TNKS2	TNKS
FOX_proteins	cc41_14	FOXO4	FOXH1	FOXG1	FOXA3	FOXP2	FOXA2	FOXK2	FOXN1	FOXK1	FOXM1	FOXP1	FOXO3	FOXA1	FOXC2
Tropomyosin_receptor_kinase_A	cc424_4	MATK	SH2B1	SH2B2	FTO
Activin_type_2_receptors	cc428_4	DUX4	ACVR2B	ACVR2A	MSTN
Neurofilament	cc429_6	CYGB	GFAP	NES	NEFM	PRPH	PKN1
Dopamine	cc42_5	QDPR	PAH	PCBD1	DBH	TH
Kinetochore	cc430_4	CENPF	DYNLT3	NDC80	CENPE
Leucine_zipper	cc433_6	MAX	MYC	CBY1	USF1	SPOP	MYCBP2
Fatty_acid-binding_protein	cc439_5	FABP5	FABP7	FABP3	FABP1	FABP6
Chondroitin_	cc43_10	FN1	CSPG5	ACAN	VCAN	NCAN	TNR	BCAN	DCN	IL17RB	IL25
Bromodomain	cc446_4	PBRM1	BRD7	BRD4	BRD2
CAF-1	cc448_6	PCNA	POLD3	POLD2	CHAF1B	CHAF1A	KIF3A
Microtubule	cc44_24	MAPRE1	CLASP1	CLIP1	CKAP5	CLINT1	TUBGCP4	DCX	TUBGCP5	TPX2	TUBGCP6	TUBGCP2	TUBGCP3	DCTN1	ACTR1A	DCTN2	MAP4	MAPRE2	MAP7	MAP6	MAP1B	MAP1A	CLTC	PLK1	STMN1
Charcota-Marie-Tooth_disease	cc451_7	FBLN5	PMP22	DYNC1H1	LRSAM1	MPZ	EGR2	KIF1B
MuSK_protein	cc454_4	RAPSN	AGRN	NONE	WNT4
Von_Hippela-Lindau_tumor_suppressor	cc45_7	SAP130	USP33	ELOB	HIF1AN	HIF1A	ELOC	CUL2
Neurexin	cc463_5	MED12	CASK	NLGN1	NRXN1	SPEN
Cathepsin_L	cc468_4	CTSC	CTSL	CD74	NFX1
Eukaryotic_initiation_factor	cc46_16	EIF3G	EIF3L	EIF3C	RPTOR	EIF3H	EIF3E	EIF4B	EIF3F	EIF3B	RPS6KB1	EIF3K	EIF3I	EIF3A	EIF3J	EIF3D	EIF4G2
Bcl-2_family	cc47_11	BCLAF1	BCL2L14	BNIP2	BCL2L10	ATG12	MAP1LC3A	NSF	GABARAPL2	ATG7	GABARAP	BOK
EED	cc4_7	HIKESHI	HDAC1	TGS1	HDAC2	PPP1R8	ITGB7	EZH2
NF-kB	cc503_4	NFKB1	RELB	RELA	BCL3
Cell_growth	cc507_4	CDR2	BTG4	CDR1	MKI67
Hedgehog_signaling_pathway	cc50_4	PTCH1	SUFU	GLI3	GLI2
Alpha-Melanocyte-stimulating_hormone	cc51_6	AGRP	POMC	MC4R	ESRRG	MC2R	MC3R
Claudin	cc52_9	CLDN3	SLC5A1	JAM3	OCLN	CLDN1	CLDN5	CLDN6	CLDN7	CLDN2
Exon_junction_complex	cc53_8	NXF1	UPF2	SRRM1	RNPS1	UPF3B	NXT1	DEK	MAGOH
Neurotrophic_factors	cc54_13	SIGMAR1	GDNF	NTF4	OSM	ARTN	RET	GFRA3	GFRA2	NTF3	SHC3	CNTF	KDR	AXL
Endoplasmic_reticulum	cc55_6	COPG1	KDELR1	ALG13	KDELR3	MEP1A	KDELR2
Biogenesis_of_lysosome-related_organelles_complex_1	cc56_13	BLOC1S1	BLOC1S5	DTNBP1	AP3B1	HPS6	HPS4	RAB9A	HPS5	HPS3	BLOC1S2	SNAPIN	BLOC1S4	BLOC1S6
StAR-related_transfer_domain	cc57_7	STARD10	STARD13	STARD7	DLC1	STARD4	STARD5	TWIST2
Aldehyde_dehydrogenase	cc58_19	SPG7	ALDH16A1	AP4E1	AP4B1	PNPLA6	AP4M1	USP8	KIF5A	TFG	CAPN1	ALDH2	BSCL2	CPT1A	KIF1C	NISCH	CCT5	SPG21	NDRG2	UCHL1
Suprachiasmatic_nucleus	cc59_9	ARNTL	CLOCK	CRY1	PER1	PER3	CSNK1A1	PER2	RGS16	ARNTL2
Nuclear_receptor	cc5_19	RXRA	NR1H2	NR1H4	NPSR1	GPR1	TGIF1	NR1I3	RARA	RARB	RARG	MN1	RXRB	NR1H3	RXRG	PNRC1	VDR	NR1I2	AHR	ZNF423
Ion_channel	cc60_12	TRPM2	TRPM5	TRPM8	TRPV5	TRPV2	TRPV1	TRPV6	TRPV4	TRPV3	TRPM7	TRPM3	TRPM1
Homeobox	cc61_14	AXIN2	MSX1	GBX2	OTX2	PAX2	PAX1	PAX3	PAX7	PAX4	PAX5	PAX8	PAX9	FGF8	WNT1
Cannabinoid_receptor	cc64_4	CNR2	CNR1	GPR55	GPR18
Sirtuin	cc65_5	SIRT3	SIRT1	SIRT4	SIRT2	SIRT5
List_of_target_antigens_in_pemphigus	cc66_6	EVPL	COL17A1	ITGB4	DST	PPL	PLEC
FYVE_domain	cc67_6	ZFYVE9	HGS	EEA1	RUFY1	RUNDC3A	ZFYVE16
Shelterin	cc68_7	PINX1	ACD	ATR	TERF1	POT1	TINF2	TRRAP
Glutamate_transporter	cc69_5	SLC1A1	SLC1A4	SLC1A2	MLC1	SLC17A5
Endosome	cc6_17	RAB7A	GAPVD1	RAB5A	TBC1D4	RAB14	RAB23	RAB3A	DOC2A	ERC2	RIMS2	RIMS1	STX1A	RAB1A	RAB11FIP1	RAB25	RABAC1	RABEP1
Cell_migration	cc71_35	RND1	RND2	CDC42	SOS1	RASGRP1	RASGRF1	RAC1	DOCK3	RHOG	RCC2	RAC2	DOCK7	TRIO	DOCK9	DOCK1	DOCK6	DOCK2	RAC3	RHOH	DOCK4	RHOD	GAB2	PAK1	DOCK11	DOCK8	PLS1	RHOA	ARHGEF7	EPGN	RND3	SYNRG	SEPT2	ANLN	FMNL2	ARHGAP31
Endocytosis	cc72_4	LDLR	TF	SLC40A1	MSR1
Metastasis_suppressor	cc73_10	RASD1	MED23	MUC1	LGI1	NME1	KISS1R	EDN1	RECK	PEBP1	CD82
ERM_protein_family	cc75_7	NF2	MYLIP	EZR	SLC9A3R1	CD44	RDX	MSN
Podocyte	cc76_9	CTSB	AHSG	ALB	NPHS1	KIRREL3	ORM1	GC	MMP11	FETUB
MCF-7	cc78_6	PIP	ERBB2	RAD51C	PGR	DACH1	OSR1
Cohesin	cc79_18	PPP2R3A	REC8	PPP2R5D	CIP2A	PPP2R5E	PPP2CA	PPP2R1A	PPP2R3B	PTPA	PPP2CB	PPP2R1B	PPP2R5C	PPP2R5B	PPP2R5A	SMC1A	SMC3	RAD21	DDX11
COP9_signalosome	cc80_9	COPS3	NEDD8	COPS2	COPS4	COPS5	COPS6	COPS7B	COPS8	COPS7A
Pocket_protein_family	cc82_11	RBL1	RB1	CDKN2A	E4F1	DAXX	CCNG1	SERTAD1	E2F1	RBL2	PLK3	ARHGDIB
ADP_ribosylation_factor	cc83_13	ARF1	ARF3	ARFRP1	ARF5	ARFGEF2	ARL1	ARL3	ARF6	TRIM23	ARL2	ARL4D	ARL4A	ARF4
TGF_beta_receptor	cc86_18	TGFBR3	BMP5	GDF6	BMP15	GDF1	GDF3	GDF5	TGFB1	GDF2	INHBB	TGFB2	BMP2	GDF9	INHBA	INHA	GDF11	GDF10	BMP8B
Toll-like_receptor	cc87_4	IRAK2	MYD88	IRAK4	IRAK1
Sodium_channel	cc88_5	SCN2A	SCN3A	SCN4A	SCN1A	CDKL5
Receptor_for_activated_C_kinase_1	cc89_17	PRKAR1A	PDE4D	PDE4B	ITGB2	PRKCB	OTUB1	EIF6	IFNAR2	STAT1	CCNA1	TYK2	ST7	TP73	PTPRM	PARD3	JAK1	ITGB1
Gene_conversion	cc8_4	QRFPR	CYP21A2	XRCC2	XRCC3
TGF_beta_receptor_2	cc90_7	ENG	TGFB3	STRAP	TGFBR1	CCNB2	HSP90AA1	AP2B1
Androgen_receptor	cc91_13	CRTC2	NCOA4	SIN3A	NCOR2	KCTD7	NCOR1	BACH1	NCOA6	NRIP1	RCOR1	NCOA5	TGFB1I1	SIN3B
ADAM	cc93_8	ADAM9	ADAMTS1	ADAM19	ADAM15	ADAM28	ADAM17	ADAM22	ADAM12
RING_finger_domain	cc94_46	BIRC7	RNF31	RNF135	SYVN1	MID1	MIB1	RNF14	MNAT1	TRIM9	TRIM29	TRIM68	TRIM28	TRIM24	TRIM33	TRIM3	TRIM31	TRIM27	TRIM63	TRIM37	SH3RF1	TRAF6	RNF40	PJA1	CBLC	COP1	RNF41	DTX1	RNF7	PJA2	RCHY1	CBLB	CBLL1	MARCH7	RNF11	RNF25	MID2	RNF111	RNF128	TRAIP	LNX1	RLIM	RING1	BMI1	AMFR	RNF4	RNF2
Xeroderma_pigmentosum	cc95_5	XPA	ERCC5	ERCC1	ERCC4	RAD23B
Leukotriene	cc96_9	CYP4F2	ALOX5	LTC4S	CYSLTR2	CYSLTR1	COTL1	PLA2G4A	ALOX12	FCER1A
Filamin	cc97_10	RALA	FLNA	SH2B3	FLNB	FHL2	FLNC	CASR	FILIP1	NPHP1	FBLIM1
Interferon_regulatory_factors	cc98_10	IRF9	IRF4	IRF2	IRF3	IRF1	IRF6	IRF7	IRF8	IFNAR1	IFNA2
DNA_repair	cc99_29	RPA1	XRCC6	CCNO	TP53BP1	MDC1	BRCA1	CHEK1	CEP68	BRCA2	PARP2	PARP1	MRE11	XRCC1	NBN	RRM2B	BARD1	RAD50	RNF8	PRKDC	APTX	XRCC5	TOP2B	NKX3-1	GSTP1	PCNT	NELFA	NELFB	SUPT5H	TERF2IP
Glycolysis	cc9_51	ACACB	GCG	ALDOB	ALDOC	GCK	PFKFB4	PC	PCK1	PFKFB2	PFKP	PFKM	PFKL	LMX1A	SLC2A2	G6PC	GLP2R	GLP1R	NFYC	IAPP	RFX6	GHRL	LEP	PPARG	PPARA	ADIPOQ	PLA2G16	RETN	UCP3	UCP1	UCP2	LEPR	RARRES2	FGF21	PRDM16	CORT	AZGP1	LIPE	SCT	GPR119	DPP4	PDX1	PLN	RAPGEF2	POU1F1	PDE4A	GYG1	ISL1	PRKACA
[truncated: 139 more columns]

## Sheet: Communities2017_HUGO_extended
Polycystin_2	cc100_4	TRPC1	TNNI3	PKD2L1	HAX1
DNA_methyltransferase	cc101_8	DNMT1	CTCF	DNMT3B	UBE2I	SUV39H1	DNM1	PIAS1	PIAS2	AR	SUMO1
Myogenesis	cc102_6	MYOD1	MYOG	HES1	CDH15	MYF5	MYF6	TCF3	IFRD1	CSRP3	MDFI
Heterotrimeric_G_protein	cc103_8	GNAI2	GNAI1	GNAO1	GNAZ	PREX1	GNA13	GNAI3	GNA12
Heterochromatin_protein_1	cc105_4	MECP2	CBX1	CBX3	CBX5	LBR
AP-1_transcription_factor	cc106_5	TGFA	JDP2	JUNB	MT2A	FOSL2
Aldosterone	cc107_13	AGT	PTHLH	ACE	ACE2	HSD11B2	NR3C2	MME	MMP7	NEDD4L	AGTR2	SLPI	CPA3	PRLH	NPPA	CTSG	AGTR1
Retromer	cc108_15	SNX1	IGF2R	PLD1	DNM2	NCF4	VPS35	EHD1	SNX9	SNX2	SNX17	VPS29	SNX5	SNX27	SNX4	M6PR
Insulin-like_growth_factor	cc109_13	CTGF	IGFBP3	IGFBP2	IGFBP5	IGFBP4	NOV	IGFBP7	MMP26	WISP1	WISP3	WISP2	NELL1	NELL2	FN1	IGF1	IGF2	CYR61	FBLN1
Adapter_molecule_crk	cc10_9	MAP4K1	MAPK8	CBL	EPS15	SH3KBP1	RAPGEF1	BCAR1	NEDD9	IRS4	GRB2	HCK	CRKL	NCK1	BLNK
C-type_lectin	cc110_8	TLR2	SFTPD	SFTPA1	SIRPA	KLRB1	CLEC1B	CLEC2D	SFTPA2
Adherens_junction	cc111_30	VCL	APC	DSG2	CTNNB1	PVR	JUP	LRRK2	CDH2	CDH5	CELSR1	CTNND1	PTPRF	CDH3	SNAI1	SCRIB	PTPRB	MARCKSL1	SCARB2	CDSN	AHNAK	ARVCF	NODAL	PTPRK	PCDH11X	CDH1	GSC	VEZT	CGNL1	PCDH11Y	TMEM229B	EGFR	MET	ERBB2	DSP	PSEN1	GSK3B	MUC1	AXIN1	IQGAP1	PTPRM	CDON
KH_domain	cc112_10	KHDRBS1	PCBP2	FXR1	FUBP1	IGF2BP3	FXR2	QKI	KHDRBS3	ANKRD17	MEX3D
Ubiquitin-activating_enzyme	cc113_5	SAE1	NAE1	UBA3	CAND1	UBA5	NEDD8	CUL4A
Holliday_junction	cc114_9	RAD51	BLM	EXO1	RAD52	RAD54L	TOP3A	MUS81	MLH3	RMI1	BRCA1	BRCA2	MLH1	RAD51C	XRCC2
CARD_domain	cc115_32	CASP1	NLRP3	NOD2	CASP2	CIITA	IKBKB	CHUK	BIRC3	NOD1	DDX58	BCL10	PYCARD	TBK1	IKBKE	NLRP1	CARD11	TDP2	NAIP	CRADD	IFIH1	NLRC4	NOL3	NLRP7	CARD10	DHX58	MALT1	CARD9	AIM2	NLRX1	NLRP6	NLRP10	CARD14	CTNNB1	IKBKG	TRAF2	NCOA3	IRAK1	APAF1	FANCA	TANK	PPM1B
Actinin	cc117_21	DES	TTN	NEB	PALLD	SYNM	NEBL	ACTA1	TPM1	ACTN1	ACTN2	ACTN4	TNNC1	SORBS2	OBSCN	ANKRD1	IFITM1	LDB3	MYPN	MYOM1	MYOZ1	PRIMA1	COL17A1	CAPN3	FHL2	TPM2	ANKRD2	PDLIM1	ANK1	ANKRD23	MYOM2
BAZ1A	cc118_6	RAD17	SMARCA5	SATB1	BAZ1B	POLE3	POLE2
Alpha_collagen	cc119_10	ELN	COL1A1	BMP1	COL3A1	LOX	GLB1	COL7A1	LAMA2	FERMT2	HAPLN2	LOXL2	LOXL1
G_protein-gated_ion_channel	cc11_16	KCNJ1	ADORA1	KCNJ2	KCNJ11	SLC9A3R2	KCNJ6	KCNJ4	KCNJ5	KCNJ12	KCNJ3	KCNJ10	KCNJ15	LIN7A	LIN7C	KCNJ16	KCNJ9
Vascular_endothelial_growth_factor	cc121_4	VEGFC	VEGFD	PDPN	FLT4
P21	cc123_5	CUL4A	DDB2	DDB1	CUL4B	CRBN	CDKN1A	RBX1	CAND1
Amyloid_beta	cc124_13	APP	BACE1	NCSTN	ERBIN	PSEN1	ITPKB	APLP2	PSEN2	APLP1	CDH11	CLSTN1	TMEM59	GSAP	APBB1	KCNIP3	UBQLN1	FLNB	APBA2
MAPKKK	cc125_19	KRAS	MAP3K5	MAP2K1	BRAF	MAP2K2	MAP3K7	NRAS	MAP3K11	MAP3K3	EPHA2	MAP3K1	KRIT1	MAP3K8	MAP3K4	MAP3K10	MAP3K2	MAP3K12	TAOK2	MAP3K13	HRAS	RAF1	MAPK1
Myosin	cc127_6	MYBPC3	TPM2	MYL2	TNNT1	CIT	MYOM2
G_protein-coupled_receptor	cc128_7	GNRH1	KISS1	NR5A1	PRLHR	GNRHR2	DAZAP1	TAC3	PRL	LEP	GNRH2	KISS1R
Anti-neutrophil_cytoplasmic_antibody	cc129_4	LTF	PRTN3	CTSG	ENO1
Keratin	cc12_21	KRT1	KRT7	KRT6A	KRT4	KRT3	KRT14	KRT13	KRT12	KRT10	KRT19	KRT18	KRT17	KRT16	KRT8	KRT5	KRT6C	KRT81	KRT86	KRT85	KRT83	KRT80	PNN
C2_domain	cc130_26	CDC25B	SYT1	PRKCG	PLCG2	PTPN7	WWP1	SMURF2	RPH3A	RPGRIP1	UNC13B	RAB11FIP2	DAB2IP	EYA2	RAB11FIP5	SYT2	CADPS	RASA3	BAIAP3	SYT9	SYT11	PCLO	AFTPH	SYTL1	SYT7	CADPS2	DNAJC6
Dishevelled	cc131_7	AXIN1	DVL1	SFRP1	DVL2	RAPGEF4	DVL3	DAAM1	DAB2
Kruppel-like_factors	cc132_11	KLF6	KLF4	KLF5	CTBP2	KLF11	BRINP1	PEG3	KLF8	PRKG1	YPEL3	KLF15
Thyroid_hormones	cc133_10	TG	ADRB1	LHCGR	TSHR	SLC26A4	SLC5A5	ADRB3	NKX2-1	IGSF1	DUOX2	ADRB2
SH2_SH3_domain	cc135_32	ABL1	GRB2	CTTN	SYK	ITK	GRB10	FYN	PIK3R1	RASA1	CRKL	PTK2B	ABI1	F2RL1	VAV1	F2R	NCK1	F2RL3	WASL	ABL2	GRAP2	EEF1B2	BMX	NCK2	SHB	TRIP10	EPS8	WIPF1	MAP3K20	PSTPIP1	LTK	SH2D3C	GRAP	CAT	EGFR	HTT	CD28	EPOR	DAG1	ZAP70	KIT	BCR	SOS1	LCP2	RET	FGFR1	GAB2	JAK2	CDC42
Survival_of_motor_neuron	cc136_9	COIL	SMN1	LGALS1	DDX20	AGO2	GEMIN7	GEMIN6	SMN2	GEMIN8	SNRPD1	SNRPD2
Glycosylphosphatidylinositol	cc137_9	CD59	BCHE	PON1	ACHE	PIGA	PIGT	MMP17	GPC2	LYNX1
Fibronectin_type_III_domain	cc138_8	PTPRA	PTPRE	PTPRZ1	PTPRJ	PTPRN	PTPRS	PTPRR	PTPRD
Cell_cycle	cc139_46	L1CAM	CDKN1A	GMNN	BIRC5	CDK4	CDK6	TYMS	GAK	CDK1	CDKN1B	SKP2	CCNB1	HNRNPA1	CCND3	CDC25A	E2F4	CCNE1	CDC6	TK1	E2F2	CCNA2	RPS6KA1	CDC25C	VCP	RPS6KA3	BTRC	KAT5	PIM1	DYNLL1	BTG2	CDT1	ORC2	CKS1B	CDC23	ORC4	PPM1B	ANAPC1	ORC5	ORC3	NFKBIE	RPS6KA4	FBXW11	BOLL	CEP250	EGFL7	MED13	MCM6	CTNNB1
Immune_system	cc13_187	IL10	IL2	CD36	CCR5	CD4	FOXP3	IL4	FASLG	TLR3	CD34	CTLA4	CXCL8	CD209	FCER2	TNFRSF8	CD40	IL13	CD38	CD14	THBD	IL7	CD28	ICAM1	CCL5	CD40LG	VCAM1	ITGAX	ITGAL	ITGAM	CR2	CD1D	PTPRC	MS4A1	ZAP70	IL18	IL16	IL21	IL33	IL27	IL24	IL22	IL20	IL19	AIRE	CD80	CD86	MADCAM1	TNFRSF4
Very_long_chain_fatty_acid	cc140_4	ABCD1	AMACR	SLC27A2	SLC27A5
Somatic_hypermutation	cc141_11	TRIM5	AICDA	APOBEC3G	APOBEC1	CDA	APOBEC3F	POLH	APOBEC3B	APOBEC3D	APOBEC3H	APOBEC4	APOB	TRIM22
Peroxisome	cc143_18	PEX5	SCP2	AGXT	PEX1	PEX19	ACOX1	PEX14	ABCD3	PEX12	PEX13	PEX3	PEX6	PEX10	ABCD2	PEX16	PEX26	ACAT2	C9orf64
AP-1_transcription_factor	cc144_28	FOS	KAT2B	JUN	CEBPB	CREB1	JUND	ATF3	XBP1	ATF1	ATF4	CEBPD	ATF6	CEBPA	ATF2	CREM	FOSL1	CEBPE	ELAVL4	NMI	MAFB	CREB3	CEBPZ	CEBPG	ATF5	ATF6B	BATF	ATF7	CEP63	BRCA1	TBP	SMAD3	RUNX2	CREBBP	JDP2	NCOA1	NCOR2	RUNX1	DISC1	RELA	CSNK2A1	MAPK8	CSNK2A2	BCL3	SRF	DDIT3	NELFB	FOSL2	MAPK13
Monooxygenase	cc145_4	CYP3A	MICAL1	CYP20A1	MOXD1
Synuclein	cc147_5	SNCA	MAPT	SNCB	SNCG	UCHL3	UCHL1
Semaphorin	cc148_11	SEMA3A	RRAS	SEMA4D	PLXNB1	PLXNA1	PLXNB2	PLXNB3	SEMA4C	PTK7	PLXNA4	SEMA6A	ARHGEF11
Muscarinic_acetylcholine_receptor	cc14_4	CHRM5	CHRM1	CHRM3	CHRM4
Non-homologous_end_joining	cc150_13	DNTT	LIG4	DCLRE1C	POLL	RFC1	TOPBP1	CTDP1	PARP4	PES1	REV1	POLM	CDK2AP1	PAXIP1	PCNA
Diglyceride	cc153_5	SPHK1	IRS1	PRKCQ	PLCB1	CDS1
Ubiquitin-conjugating_enzyme	cc154_14	UBE2L3	UBE2N	UBE2D1	UBE2D2	UBE2D3	UBE2V2	UBE2A	UBE2V1	UBE2B	UBE2K	UBE2E1	UBE2M	BIRC6	UBE2O
Elastase	cc155_11	PRNP	ELANE	PI3	EDN3	SALL4	DNAJC5	CELA3B	CELA2A	CELA3A	CELA1	CELA2B
Estrone_sulfate	cc156_5	ESR1	ESR2	SLC51A	SLC51B	SLC22A6	NCOA3	CCND1	NCOA6	RBM39
Cyclin-dependent_kinase_inhibitor_protein	cc157_4	CDKN2B	CDKN2C	CDKN2D	CDKN3	CDK4	CDK6
Acid_phosphatase	cc158_4	ACPP	ACP5	ACP1	ACP2
Spectrin	cc15_9	EPB41	EPB42	SPTA1	SPTAN1	SPTBN1	ADD2	SPTBN2	SPTBN4	SPTBN5	SLC4A1
UTP11L	cc161_7	FBL	RCL1	UTP6	RRP9	UTP14A	UTP18	UTP15
SMAD	cc162_17	SMAD1	SMAD2	SMAD3	SMAD4	SMAD6	SMAD5	SMAD7	SMAD9	BMPR2	ACVR1C	ACVR1B	ACVR1	ZEB2	SMURF1	MECOM	DLX3	WWP2	EP300	CTNNB1	ZFYVE9	BMPR1A	MYC	CREBBP	HDAC1	PIAS4	TFE3	HOXC8	STRAP	SMURF2	TRIM33	RNF111
Adenosine_deaminase	cc163_6	HPRT1	PNP	ACTB	CYFIP2	GRIA4	C1QL1	ADA
Hemoglobin	cc166_10	HBB	HBA1	HBG2	HBD	HBG1	HBE1	KLF2	BCL11A	HBQ1	HBA2
Regulator_of_G_protein_signaling	cc168_7	GRK2	RGS4	RGS12	RGS14	GPSM2	RGS9	RGS17	GNAI1	GNAI3
Pseudohypoaldosteronism	cc169_12	NPPA	BPIFA1	NPPC	NPR1	NPR2	NPR3	SCNN1B	SCNN1A	SCNN1G	WNK1	WNK4	GUCY1B1	NPPB	UBC
Lipoprotein	cc16_14	LPL	CETP	APOE	APOB	APOC2	APOC1	APOA1	APOC3	LIPC	ABCA1	OLR1	APOA2	SCARB1	SYNCRIP	APOA4	PLTP	APOBEC1
Kinetochore	cc170_18	KPNA2	XPO1	KPNB1	KPNA1	KPNA3	KPNA4	RANBP2	RCC1	TNPO1	MDM4	RANGAP1	DLGAP5	RANBP1	XPO5	NUTF2	NEK9	TNPO2	RGPD5	NUP62	NUP98	RECQL	RANBP3
Glucocorticoid_receptor	cc171_8	NCOA1	NCOA2	NCOA3	TAF1	MED1	NACA	MED4	ANAPC7	BRCA1	AR	NR3C1	ESR1	VDR	CREBBP	JUN	CCND1	PPARG	RXRA	DDX5	SRA1
Calcium_channel	cc172_14	CACNA1C	RYR2	DMPK	CACNA1A	CACNB4	CACNB1	CACNG2	TRDN	EFHC1	CACNB3	CACNA2D1	CACNA2D2	RYR3	SLC30A1
Integrin	cc173_16	PXN	PTK2	TYROBP	EDNRA	PSME3	HSPA9	ZYX	AIMP1	ELL	EFEMP1	SYTL2	UGCG	TP53INP1	ARHGEF25	ING5	MAATS1	VCL	PTK2B	TLN1
Syntaxin	cc174_19	SNAP23	STX4	VAMP2	STX6	VAMP3	STX5	STX2	YKT6	STX12	VAMP8	STX8	COL4A3BP	SNAP29	VTI1B	VAMP4	STX1B	STX3	STX10	VTI1A	SNAP25	STX1A
Core_binding_factor	cc176_7	RUNX2	RUNX1	RUNX3	CBFB	RUNX1T1	RMND5B	FOXO1	VDR	FOS	JUN	TLE1
T-box	cc178_9	TBXT	TBX21	TBX5	TBX2	CABP1	HAND2	TBX22	IL27RA	TBR1	GATA4
Knockout_mouse	cc179_4	SLC2A1	APPL1	CARF	LYPD1
Matrix_metalloproteinase	cc17_12	TWIST1	CXCL9	MMP9	MMP2	MMP14	MMP3	TIMP2	TIMP1	TIMP3	MMP13	FAP	TIMP4
Regulator_of_G_protein_signaling	cc180_4	GNB5	RGS7	RGS6	GRK3
ETS_transcription_factor_family	cc181_12	JAK2	ETV6	ETS1	FLI1	ETS2	ETV4	GABPA	ETV1	ELK4	SPDEF	ELK3	SPIB
SOX_gene_family	cc182_12	SOX2	SOX9	SOX10	SOX4	SOX3	SOX5	SOX13	SOX6	SOX18	SOX11	SOX12	SOX21
MAPKK	cc185_40	EGF	MAPK9	ANXA2	NOTCH3	NRG1	FGD1	NR2F6	MAPK14	GSK3B	ERBB3	MAP2K4	NFATC2	NFATC1	MAPKAPK2	MAP2K6	MAP2K3	YY1	GADD45A	ZFP36	RBPJ	MAP2K7	UBC	AKAP5	NFAT5	SNW1	GADD45B	GADD45G	NFATC4	MAP2K5	SND1	MOS	LAMTOR3	MAML1	MINK1	MAPK11	MAPK10	JPT1	WNK3	MAPK13	SRGAP2	EGFR	EP300	PCNA	CDKN1A	MYC	NCOR2	AKT1	MAPK8
Gs_alpha_subunit	cc188_9	GCGR	CALCR	ADM	SCTR	RAMP1	RAMP2	RAMP3	CALCRL	GPR182	CALCA	IAPP
Histone_methyltransferase	cc189_14	MEN1	CTBP1	SET	HCFC1	TAF9	PRMT5	PRDM2	PPP1R15A	WDR5	C1D	SMYD3	EZH1	RBBP5	DOT1L
Syndecan	cc18_8	LACRT	HGF	SDC1	SDC2	SDC4	MMP10	AMBP	KERA
Major_histocompatibility_complex	cc190_21	B2M	HLA-B	HFE	HLA-DRB1	HLA-DRA	HLA-A	HLA-C	TAPBP	HLA-DRB5	HLA-G	MICA	HLA-DQA1	HLA-DRB3	ERAP1	SART3	HLA-DQA2	MRPL28	ULBP2	ULBP1	ULBP3	KLRK1	CALR	CANX	CD8A
Mitochondrial_fission	cc191_5	DNM1L	FIS1	RALB	MIEF1	MFF
GATA_transcription_factor	cc192_7	GATA1	TRPS1	GATA4	GATA2	GATA3	CRIP2	SEC23B	HDAC3	ZBTB16	LMO2	SRF
Cofilin	cc193_4	GSN	CFL1	SYNGAP1	CSRP3
Rhodopsin-like_receptors	cc194_18	RHO	OPN4	ADRB2	NMBR	APLNR	RGS2	ADRA1B	ADRA1D	GNAQ	ARRB2	RGR	ARRB1	ABCA4	RBPMS	DPEP1	MCOLN2	MCOLN3	CEP152	GRK2	MCOLN1
RNA_polymerase_II	cc195_11	POLR2A	POLR2C	POLR2E	POLR2B	POLR2G	POLR2H	POLR2F	POLR2L	POLR2J	POLR2K	NELFE
Exosome_complex	cc198_6	EXOSC8	EXOSC7	EXOSC4	EXOSC1	EXOSC5	EXOSC6	EXOSC2
Integrin	cc19_4	SPP1	IBSP	ANGPTL4	CRELD1
Interleukin-5_receptor	cc1_4	IL5	JAK3	CSF2RA	IL5RA	CSF2	JAK2
Centrosome	cc201_6	CDK2	FBXW7	SIM2	NOP2	PLK4	CROCC	CDKN1B
DCP1A	cc202_7	UPF1	YWHAB	PRKCI	PARN	DCP2	UPF3A	ARL6IP4	UPF2
Chloride_channel	cc203_12	CA2	LRP5	ITGB5	PRKAG2	CLIC1	TCIRG1	CLCN3	CLCN7	CLCNKB	CLCNKA	OSTM1	CLIC6	MITF
Neuropeptide_Y_receptor	cc207_6	NPY	PYY	NPY1R	NPY2R	NPY5R	NPY4R	LEP	GHRL
Notch_2	cc208_6	CSF1	CFC1B	JAG1	DLL1	GFI1	JAG2
WW_domain	cc209_6	UTRN	ATN1	NEDD4	APBB1	MAGI2	SETD2	PTEN
FUS	cc212_7	PRMT1	ILF3	SPI1	DDIT3	EWSR1	SFPQ	TAF15
Glutamate_receptor-interacting_protein	cc214_4	PICK1	GRIP1	FREM2	FRAS1	GRIA3	GRM3	GRIA2	GRIK2	GRIA4
Serine_arginine-rich_splicing_factor_1	cc215_13	WRN	SRSF2	EIF4EBP1	SNRNP70	TOP1	U2AF1	PSIP1	CDC5L	SRPK1	CLK1	SRPK2	TESK1	TMEM106B	U2AF2	ZRANB2	RP9
AAA_proteins	cc216_18	PSMC3	RUVBL2	RUVBL1	PSMC5	PSMD4	PSMC2	PSMC1	PSMC4	PSMD2	RFC4	RFC2	RFC5	VPS4A	TRIP13	ADRM1	WRNIP1	CHTF18	AFG3L2
Signal_peptide	cc217_6	PRKN	IL26	OFD1	ANGPTL3	SEC63	SEC62
Fibroblast_growth_factor	cc218_9	FGF1	FGFR2	FGFR1	FGFR3	TNC	FGF7	FGF10	TCF12	FGF18	FGF2	FGF9
SR_protein	cc219_7	TRA2B	SRSF3	SRSF6	SRSF9	SRSF4	FOSB	SRSF11
Coagulation	cc21_34	F2	SERPINC1	F12	F8	PLAT	VWF	TTR	F7	F9	PLAU	PROS1	PROC	SERPINF2	F10	F5	SERPINE1	ADAMTS13	F3	BGLAP	SERPIND1	SERPINE2	GGCX	ANXA5	APOH	PPBP	SERPINB5	GAS6	FGA	FGB	MGP	CPB2	DFFA	ITIH2	FGL2	PLG	F11	TFPI	THBD	SERPINA5	LRP1	F2R
RNA_polymerase_II	cc221_8	TBP	TAF4	TAF11	TCERG1	UXT	POP1	GTF2F2	RBFOX1	GTF2B	POLR2A	TAF15	TAF13	GTF2F1
Interleukin	cc222_13	THY1	BSG	IL1RN	HNF1A	CXCR2	CXCR1	CCR1	IL1R2	CCR3	CSF1R	IL1R1	IL1RAP	IL18R1	CXCL8	IL1A
Janus_kinase_2	cc223_8	EPO	THPO	IL3	IL11	KITLG	MPL	WNT7A	IL23R	IL6	JAK2
Macrophage	cc224_9	PRF1	IFNGR2	CCL2	CTSS	IL32	CXCL1	UNC13D	NOS2	MYH9
Rap1	cc225_5	USO1	RASSF5	RRAD	KIFAP3	STK24
Type_I_cytokine_receptor	cc227_10	IL2RG	EPOR	IL15	GHR	OSMR	IL6R	IL12RB2	IL9R	IL21R	IL2RB	IL2	IL7	IL6ST	JAK3	JAK1
Cholecystokinin_receptor	cc228_7	CCK	GAST	GRP	BRS3	CCKBR	CCKAR	PTF1A	SCT	GCG	SST	GRPR
Corticotropin-releasing_factor_family	cc22_4	CRH	UCN	CRHR1	NPS
Neuraminidase	cc231_4	CTSA	NEU3	NEU4	NEU1
EVH1_domain	cc236_8	VASP	ENAH	HOMER1	SPRED2	HOMER3	HOMER2	SPRED1	SPRED3	SPRY1
Autophagosome	cc239_5	CTSD	ATG5	LGALS8	ATG16L1	TFEB
Base_excision_repair	cc23_13	MUTYH	MSH2	MLH1	MSH6	OGG1	APEX1	PMS2	MGMT	POLB	FEN1	NTHL1	NEIL1	PNKP	BRCA1	ERCC1	MIR21
Limb-girdle_muscular_dystrophy	cc241_7	DYSF	CAV3	FKTN	CAPN3	TCAP	DNAJB6	TRIM32	TTN
Pentraxins	cc242_6	CRP	APCS	LBP	PTX3	NPTXR	NPTX2
Origin_recognition_complex	cc243_11	MCM6	MCM7	MCM2	MCM3	MCM4	MCM5	CDC7	CLSPN	ORC6	MCM10	ORC1	RPA1	CDC6	ORC2	DBF4	ORC4	ORC5	ORC3
Phosphatidylinositol_5-phosphate	cc244_6	DOK1	DOK2	PIKFYVE	MTMR2	FIG4	VAC14
ATPase	cc245_13	ATP7A	HADHB	PCBP1	ATP1A1	ATP2B4	ATP2A1	AP1S1	ATP6V1B2	ATP6V0A4	ATP6V1C1	ATP6V1D	ATP6AP2	ATP7B
RAF_kinase	cc246_4	RAF1	ELK1	AKT3	ARAF	BRAF	MAP2K2
Pseudohypoparathyroidism	cc249_7	PTH	GNAS	PTH1R	CDC73	PTH2R	STX16	SLC34A3
Small_Maf	cc24_5	NFE2L2	MAF	NFE2L1	MAFF	NFE2L3	JUN
Nucleotide_excision_repair	cc250_11	ERCC3	ERCC2	CDK7	CCNH	XPC	GTF2H4	ERCC8	GTF2H2	GTF2H1	MPLKIP	GTF2H5	MNAT1
Suppressor_of_cytokine_signalling	cc251_6	SOCS3	SOCS1	CUL5	SOCS2	CISH	SOCS7	IGF1R	EPOR	GHR	JAK2
Complement_system	cc252_16	CR1	SERPING1	C3	C6	C2	MASP1	MASP2	CFB	CD55	C3AR1	MBL2	CFH	CD46	CFI	CFHR5	C1R
Chaperone	cc254_11	NONE	HSPE1	STIP1	SERPINH1	HSP90B1	PTGES3	STUB1	SCG5	ERP29	CCT2	AHSA1	HSPA8	HSP90AA1
Wnt_signaling_pathway	cc255_5	SHH	FGF4	PDGFC	CRMP1	CDON
Kallikrein	cc256_10	KLK2	KLK6	KLK5	DSC1	SPINK5	KLK7	KLK14	PADI3	PADI1	PRCP
Proprotein_convertase	cc259_11	PCSK1	FURIN	PCSK2	CPE	PCSK9	PMEL	PCSK5	PCSK7	PCSK6	MNX1	PCSK4
Endoplasmic_reticulum	cc260_9	CALR	CANX	HLA-E	TAP1	HSPA5	ERN1	DERL1	CCT6A	ALG14	TAPBP	XBP1
RANK	cc261_4	TRAF2	TRADD	TRAF5	TRAF3	TNFRSF8	CD40	TNFRSF11A	TNFRSF4	MAP3K5	CD27	RIPK1	TANK
Experimental_autoimmune_encephalomyelitis	cc262_4	MBP	MOG	GPR84	BTN1A1
S100_protein	cc263_10	FLG	S100A7	S100B	S100A9	S100A10	S100A6	S100A11	S100P	S100A13	S100A7A	AGER
Amelogenesis_imperfecta	cc264_7	TUFT1	AMELY	AMELX	ITGB6	BCL11B	ENAM	FAM20A
Protein_phosphatase_1	cc265_6	PPP1R1B	PPP1R3A	PPP1R12B	PPP1R14B	PPP1R3C	PPP1R14C
Aquaporin	cc268_19	AVP	GNRH2	AVPR1A	NONE	AVPR1B	AQP2	AQP3	AQP1	OXTR	PREP	AGTR1	GPR37	MIP	LHX3	SLC14A1	AQP5	SLC14A2	CPA6	AQP6	AGT
SCF_complex	cc269_5	CUL1	SKP1	RBX1	FBXO5	FBXO32	SKP2	CAND1
Lipoxin	cc270_4	ALOX5AP	CYP1A2	CYP1A1	CYP1B1
Tyrosine_kinase	cc271_8	KRT20	EGFR	ERBB4	PLD2	ALK	PTTG1IP	LMTK2	SPRY4	NRG1	CAV1	PLCG1	STAT5A
Neurotensin_receptor	cc273_4	NTS	SORT1	NTSR1	COPA
High-mobility_group	cc274_5	HMGB1	LEF1	SSRP1	TFAM	SUPT16H
Metaphase	cc275_13	ESPL1	AURKA	AURKB	CDC20	BUB1	BUB1B	MAD2L1	BUB3	ZW10	ZWINT	KNL1	SDCCAG8	DSN1	HDAC1	HDAC2	CDC27	TACC1
Protein_isoform	cc277_7	HP	NCAM1	PAM	COLQ	JPH2	DLX1	CHD2
NADPH_oxidase	cc27_7	CYBB	NCF1	NOX1	NOX4	CYBA	NOX5	NOX3
Protein_dimer	cc280_6	F11	IKBKG	GP1BA	HIF3A	GP1BB	BCL2L12	YWHAZ
MST4	cc281_10	CASP3	GOLGA2	MARCKS	PDCD10	CTTNBP2NL	MOB4	STRN3	STRN	CTTNBP2	STRIP1	PPP2CA	PPP2R1A	STK24	STK25	TRAF3IP3
Glutathione_peroxidase	cc282_16	CAT	MPO	GSR	KDSR	GPX4	CRAT	ADPGK	GRK2	PRDX1	HSD17B4	PRDX3	DUOX1	APOBEC3C	HPN	ETHE1	PRDX4
Mef2	cc283_6	MEF2C	MEF2A	MEF2D	DLX5	MEF2B	DLX6	EP300	SP1	MAPK7	CABIN1
Histone_H3	cc286_4	ATRX	HIST2H3C	CENPA	EHMT2
Chromosome_12_(human)	cc287_4	NANOG	PPP1R12A	ERGIC2	ATG101
Heterogeneous_ribonucleoprotein_particle	cc288_8	FMR1	HNRNPA2B1	HNRNPD	HNRNPC	HNRNPL	HNRNPAB	HNRNPR	HNRNPA0
Cubam	cc289_4	GIF	TCN1	CUBN	AMN
Exocyst	cc291_5	EXOC4	EXOC7	EXOC3	EXOC5	EXOC8
Caveolae	cc292_4	FLOT1	PACSIN2	CAVIN1	CAV2
Anaphylatoxin	cc295_4	C5	FBLN1	C5AR2	FBLN2
WAVE_regulatory_complex	cc296_4	WASF1	ABI2	NCKAP1	CYFIP1	RAC1
Angelman_syndrome	cc297_5	UBE3A	GABRB3	SNRPN	OCA2	SNURF
Phosphatidylinositol_4_5-bisphosphate	cc299_7	BTK	INPP5D	PLCB2	PLCB3	PLCE1	PDPK1	INPP4B	SLC9A3R2
Hsp20	cc29_6	NOS3	HSPA1A	HSPB8	HSPB2	HSPB6	CRYAA	HSPB1	CRYAB
CCDC113	cc2_4	MYCN	GIT1	PFN2	IMMT
Creatine_kinase	cc302_4	CKMT1B	CKMT2	CKM	CKB
Casein_kinase_2	cc303_4	CSNK2A1	CSNK2A2	SLC39A7	LETM1
VEGFR1	cc306_6	CRTAP	PLCG1	SERPINF1	BAG3	VEGFB	VEGFA	EGFR	ERBB2	GRB2	SOS1	LCP2	ITK	FGFR1	RHOA	CBL	IRS2	PLD2	GAB1	VAV1	EEF1A1	GIT1	CISH	TUB
Chondrogenesis	cc307_4	NOG	BMPR1A	GPNMB	DLL3	BMP4	GDF6
TRPC	cc308_10	TRPC6	TRPC3	TRPC4	TRPC5	LDLRAP1	TOLLIP	SKAP1	SH2D3A	ENKUR	RNF24	TRPC1
Growth_hormone	cc311_6	PRL	AREG	HESX1	GH1	GH2	RSPO1
EIF2	cc313_11	EIF2AK2	CDC37	EIF2S1	EIF2B5	EIF2B2	EIF2AK3	EIF2S2	EIF2B1	EIF2S3	EIF2A	EIF1AX
Arylsulfatase	cc314_4	PRG2	ARSA	ARSB	SULF1
Ammonia_transporter	cc317_5	RHCE	RHAG	RHCG	RHBG	RHD
Glycine_cleavage_system	cc319_4	DLD	AMT	GLDC	GCSH
Potassium_channel	cc31_32	KCNQ1	KCNH2	KCNA1	KCNE1	KCNE2	KCNQ2	KCNQ3	KCNMA1	KCNA5	KCNIP3	KCND2	KCNA2	KCNA4	KCNN4	KCNIP2	KCNMB1	KCNA3	KCNB1	KCNE3	KCND3	KCNQ4	KCNH1	KCNAB2	KCNMB2	KCNMB3	KCNN2	KCNQ5	KCNE4	KCNMB4	KCNIP4	KCNA6	KCNA10	PSEN2
Cilium	cc321_6	KIF5B	KLC2	KLC3	CEP170	IFT81	CEP97
Iron_response_element	cc323_6	SLC11A2	EPAS1	FTL	FTH1	ALAS2	ALAS1
SWI_SNF	cc324_14	SMARCA4	SMARCA2	ACTL6A	ARID1A	SMARCC1	SMARCE1	SMARCC2	SS18	ARID1B	SMARCD1	HLTF	ACTL6B	SS18L1	SMARCD2	ESR1	MYC	SIN3A	SMARCB1	ING1	BAZ1B
Eukaryotic_initiation_factor_4F	cc325_5	EIF4G1	EIF4G3	EIF4A1	EIF4E2	EIF4EBP3	PABPC1	EIF4E
Centralspindlin	cc329_4	RACGAP1	KIF23	ECT2	PRC1
Ras_subfamily	cc32_14	HRAS	BCR	TJP1	RAP1A	PFN1	RAP1GAP	LMO2	F11R	SORBS1	RAP2A	EPHB3	USP9X	SSX2IP	RASSF9	CTNNB1	RAF1	RASA1	NRAS	RALGDS	RIN1	PDE6D
Ankyrin	cc331_5	SLC4A1	CNTN1	SLC4A8	ANK1	ANK3
COPII	cc333_4	LMAN1	SEC23A	ERGIC3	SEC24C
Iron_overload	cc335_17	HAMP	HAMP	HJV	RBM8A	PDZK1	PIAS3	TXNIP	PRKAB2	GJA8	CDK5RAP2	NEO1	POLR3C	PEX11B	CHD1L	BCL9	ITGA10	NBPF10	FURIN
Fanconi_anemia	cc336_12	FANCC	FANCA	FANCD2	FANCG	BRIP1	FANCF	FANCE	FANCL	FANCB	FANCI	PALB2	SLX4	BRCA1	BRCA2	RAD51
Cardiotrophin_1	cc33_7	IL6	LIF	SOST	CCL3	CCL4	IL6ST	CLCF1	CCR5	OSM	IL11	CNTF	STAT3	LIFR	JAK1	IL6R	CCR4
BAR_domain	cc341_8	AMPH	BIN1	SH3GL2	SH3GL3	SH3GLB1	ARHGAP26	SH3BP1	SH3GLB2	PLD1	PLD2	DNM1
Chondrocyte	cc344_6	FGF2	BMP4	YWHAH	CHI3L1	IHH	HDAC7
Hemophagocytic_lymphohistiocytosis	cc346_4	STX11	MLPH	MYO5A	RAB27A
Apoptosis	cc34_53	CYCS	BCL2	TNFSF10	LALBA	BAX	FADD	BID	BBC3	PMAIP1	BAK1	BAD	CASP9	CASP8	XIAP	BCL2L1	TRAF1	GZMB	MCL1	BCL2L11	PLSCR1	MT-CO2	MT-CO3	DIABLO	APAF1	RIPK1	RIPK2	HTRA2	MT-CYB	DAP3	MED6	CRHBP	BCL2L2	BTG1	UQCRC1	COX17	COX4I1	DAPK3	NDUFS2	KLF13	HRK	COX4I2	DAD1	NDUFS1	VDAC1	BCL2L13	UQCR10	COX5B	UQCRB
Somatostatin_receptor	cc350_5	SST	SYP	GRPR	UTS2R	SSTR2
Thrombospondin	cc351_8	ADAMTS2	THBS1	CYR61	ADAMTS4	CD47	SPON1	UNC5A	RSPO3
Alcohol_dehydrogenase	cc352_7	ADH1B	ADH1C	ADH5	ADH4	ADH1A	ADH7	ADH6
Cell_adhesion_molecule	cc354_6	SELPLG	SELL	SELE	CHL1	NFASC	CDH4
HCN_channel	cc356_4	SCN5A	HCN2	HCN4	HCN1
Munc-18	cc357_5	STXBP1	RAD18	STXBP3	CDK5	STXBP5
AKAP	cc358_13	PRKAR2A	AKAP13	AKAP9	AKAP12	AKAP1	AKAP8	VAPA	AKAP3	AKAP11	AKAP10	AKAP6	AKAP4	AKAP2	GSK3B	PRKAR1A
Short_hairpin_RNA	cc35_9	DICER1	DROSHA	ABCB5	GAB1	CGN	KLF9	TNRC6B	PTBP1	PKN3	AGO2
TATA-binding_protein	cc361_4	GTF2B	HDAC8	GTF2F1	PTBP2	TBP	POLR2A	GTF2H4	TAF11
Synapsin	cc363_16	CALM1	CAMK2A	P2RX7	CAMK2B	CALM2	CAMK4	CAMK2G	CAMK1	EEF2K	NOS1AP	CAMKK2	SYN3	ARHGAP32	CNKSR2	SYN1	SYN2	AKAP9
Octamer_transcription_factor	cc365_9	POU5F1	CENPB	POU2F1	AKR1C3	POU3F2	POU4F1	POU4F2	PNPLA3	CIZ1	ESR1
Methionine_sulfoxide	cc366_4	TXN	MSRA	MSRB2	MSRB1
Ritonavir	cc367_7	CYP3A4	CYP2D6	ABCB1	CYP2A6	GHSR	ABCC2	SLCO1B3
Muscular_dystrophy	cc36_11	DMD	NOS1	SNTA1	SGCB	SNTB2	SGCA	SGCG	SNTB1	DTNA	DTNB	SGCZ	DAG1	SYNM
Gap_junction	cc371_5	GJA1	GJB2	GJB1	LOR	GJD2
SH2_domain	cc373_8	FES	TEC	FER	PTK6	PDE6G	BCAR3	BLK	FRK
Tropomyosin_receptor_kinase_	cc376_9	BDNF	NGF	NGFR	MDK	NRF1	FRS2	SQSTM1	SLC12A5	MYO5B	NTF3	FGFR1	PRKCI
Frizzled	cc378_7	SMO	FZD3	FZD6	FZD7	FZD4	LRP6	SFRP4	LRP5
Zona_pellucida-like_domain	cc379_5	SLC26A5	DMBT1	TECTA	ZP4	TECTB
Lysophospholipid_receptor	cc37_9	PLAUR	ENPP2	LPAR1	S1PR3	LPAR2	LPAR3	ENPP1	GPAT3	NCEH1
Phosphoinositide_3-kinase	cc383_6	PIK3R2	PIK3CG	OGT	COASY	PIK3R3	PIK3R5
STAT_protein	cc384_4	IL9	STAT2	STAT5A	STAT5B
Vasoactive_intestinal_peptide_receptor	cc386_5	VIP	ADCYAP1	VIPR2	VIPR1	GRID1
Sp_KLF_family	cc389_5	SP1	SP3	SP4	SP2	SP7	E2F1	HDAC2	GABPA
Serotonin	cc38_24	DRD4	HTR2A	DRD2	PPP1CA	DRD1	HTR2C	TIAM1	PPP1CC	HTR4	PPP1CB	HTR1A	HTR1B	HTR1D	DRD5	HTR2B	HTR5A	HTR6	DRD3	GRM2	GRM3	GRM7	HTR7	PPP1R2	CYP4F11	PRL	ADORA2A	PICK1	SMARCB1	GRM1	GRM5	GRM6	GRM8	PPP1R15A	EPB41L1	LMTK2
Spermatocyte	cc391_4	RAD1	MSH5	DMC1	CTCFL
Neural_tube_defect	cc395_4	AFP	AKT2	SNAI2	ALX1
Basic_helix-loop-helix	cc39_10	TAL1	TCF3	NEUROD1	USF2	HEY1	HEY2	MYCL	ATOH1	NEUROD2	EMC9
Thymine-DNA_glycosylase	cc400_5	SUMO1	PML	SUMO2	SUMO3	SMUG1	SP1	FAS	UBE2I
TP53	cc402_4	MDM2	TNK2	GNL3	BLMH
Membrane-associated_guanylate_kinase	cc403_7	DLG1	DLG3	DLG2	GOPC	DLG5	MAGI1	LIN7B
Vitamin_B12	cc406_8	MMUT	SLC19A2	MTRR	PGM1	MMAB	MMAA	MMACHC	MMADHC
Molybdenum_cofactor	cc407_7	SUOX	GPHN	PALM	LRRC7	GLRB	MOCOS	ARHGEF4
Zinc_finger	cc40_6	EGR1	SRF	ZNF148	ZNF165	ZNF350	ZFP36L1	FOS	CREBBP	CEBPB
Spliceosome	cc412_4	U2AF2	SF1	DDX17	RP9	U2AF1
ESCRT	cc413_6	TSG101	HPSE	CHMP3	VPS28	VPS36	VPS25
Mi-2_NuRD_complex	cc415_7	RBBP4	MTA1	RBBP7	CHD3	MBD3	CHD4	MTA2	HDAC1	HDAC2	SATB1	GATAD2B
Pericentriolar_material	cc418_4	PCM1	TNKS	TNKS2	CEP135
FOX_proteins	cc41_14	FOXP2	FOXC2	FOXP1	FOXO3	FOXO4	FOXM1	FOXG1	FOXH1	FOXK2	FOXN1	FOXK1	FOXA1	FOXA2	FOXA3
Tropomyosin_receptor_kinase_A	cc424_4	FTO	MATK	SH2B2	SH2B1	KIT
Activin_type_2_receptors	cc428_4	MSTN	ACVR2A	ACVR2B	DUX4	ACVR1B	SYNJ2BP
Neurofilament	cc429_6	PRPH	GFAP	NES	PKN1	CYGB	NEFM
Dopamine	cc42_5	PAH	QDPR	TH	DBH	PCBD1
Kinetochore	cc430_4	CENPF	NDC80	CENPE	DYNLT3
Leucine_zipper	cc433_6	MYC	USF1	MAX	SPOP	MYCBP2	CBY1	MYCN	TRRAP	GTF2I	MNT
Fatty_acid-binding_protein	cc439_5	FABP1	FABP5	FABP7	FABP6	FABP3
Chondroitin_	cc43_10	FN1	VCAN	DCN	IL25	ACAN	BCAN	NCAN	IL17RB	CSPG5	TNR	CD44	TNC
Bromodomain	cc446_4	BRD2	BRD4	BRD7	PBRM1
CAF-1	cc448_6	PCNA	CHAF1A	CHAF1B	KIF3A	POLD2	POLD3	ASF1A	BAZ1B	ASF1B
Microtubule	cc44_24	STMN1	DCX	PLK1	DCTN1	MAP4	CLTC	MAP1A	MAP1B	CLIP1	DCTN2	MAPRE1	ACTR1A	MAPRE2	TPX2	CLASP1	CLINT1	MAP7	CKAP5	TUBGCP2	MAP6	TUBGCP3	TUBGCP5	TUBGCP6	TUBGCP4
Charcota-Marie-Tooth_disease	cc451_7	MPZ	EGR2	PMP22	FBLN5	KIF1B	DYNC1H1	LRSAM1
MuSK_protein	cc454_4	NONE	AGRN	WNT4	RAPSN
Von_Hippela-Lindau_tumor_suppressor	cc45_7	HIF1A	ELOC	ELOB	CUL2	HIF1AN	SAP130	USP33
Neurexin	cc463_5	CASK	MED12	NRXN1	SPEN	NLGN1	DLG4
Cathepsin_L	cc468_4	CTSC	CD74	CTSL	NFX1
Eukaryotic_initiation_factor	cc46_16	EIF4G2	EIF3E	RPS6KB1	EIF3A	EIF3I	EIF4B	RPTOR	EIF3B	EIF3C	EIF3H	EIF3G	EIF3F	EIF3L	EIF3D	EIF3J	EIF3K
Bcl-2_family	cc47_11	NSF	GABARAP	MAP1LC3A	GABARAPL2	BCLAF1	BNIP2	BCL2L14	ATG12	BOK	BCL2L10	ATG7	BCL2	ATG5
EED	cc4_7	HDAC1	HDAC2	EZH2	ITGB7	PPP1R8	TGS1	HIKESHI
NF-kB	cc503_4	NFKB1	RELA	RELB	BCL3	EP300	FOS	JUN	NFKB2
Cell_growth	cc507_4	MKI67	CDR2	CDR1	BTG4
Hedgehog_signaling_pathway	cc50_4	GLI2	GLI3	PTCH1	SUFU	SHH	GLI1
Alpha-Melanocyte-stimulating_hormone	cc51_6	POMC	AGRP	MC2R	MC4R	ESRRG	MC3R	LEP
Claudin	cc52_9	OCLN	SLC5A1	CLDN1	CLDN5	CLDN3	JAM3	CLDN7	CLDN6	CLDN2
Exon_junction_complex	cc53_8	NXF1	DEK	SRRM1	RNPS1	UPF2	UPF3B	MAGOH	NXT1	UPF1
Neurotrophic_factors	cc54_13	OSM	GDNF	NTF3	CNTF	SIGMAR1	NTF4	ARTN	RET	KDR	AXL	SHC3	GFRA3	GFRA2	BDNF	NGF	NGFR
Endoplasmic_reticulum	cc55_6	MEP1A	COPG1	KDELR1	KDELR2	KDELR3	ALG13
Biogenesis_of_lysosome-related_organelles_complex_1	cc56_13	DTNBP1	AP3B1	RAB9A	SNAPIN	BLOC1S6	HPS4	HPS3	HPS5	BLOC1S2	BLOC1S1	BLOC1S5	BLOC1S4	HPS6
StAR-related_transfer_domain	cc57_7	DLC1	STARD5	TWIST2	STARD13	STARD10	STARD7	STARD4	PCTP
Aldehyde_dehydrogenase	cc58_19	UCHL1	ALDH2	CPT1A	CAPN1	TFG	NDRG2	CCT5	USP8	BSCL2	SPG7	NISCH	KIF5A	AP4B1	AP4M1	KIF1C	SPG21	ALDH16A1	PNPLA6	AP4E1
Suprachiasmatic_nucleus	cc59_9	CRY1	CLOCK	PER3	PER2	ARNTL2	PER1	RGS16	CSNK1A1	ARNTL	NPAS2	NR1D1	RORA
Nuclear_receptor	cc5_19	AHR	VDR	NR1H4	NR1I2	NR1I3	MN1	NPSR1	RXRA	RARA	NR1H3	RXRG	RXRB	RARB	RARG	NR1H2	GPR1	TGIF1	PNRC1	ZNF423	NCOA3	NCOR1	NCOR2	NR4A2	NR0B2	NPAS2	PPARGC1A	ZBTB16	BAG1	NRIP1	NCOA6	TADA3	ITGB3BP
Ion_channel	cc60_12	TRPV6	TRPV1	TRPM1	TRPM2	TRPM5	TRPV2	TRPV4	TRPM8	TRPM3	TRPV3	TRPM7	TRPV5	S100A10
Homeobox	cc61_14	PAX3	PAX2	WNT1	MSX1	PAX8	PAX5	FGF8	PAX4	PAX7	PAX9	AXIN2	OTX2	PAX1	GBX2	SOX10	MEOX2	MEOX1
Cannabinoid_receptor	cc64_4	GPR18	GPR55	CNR1	CNR2	GPR119
Sirtuin	cc65_5	SIRT1	SIRT2	SIRT3	SIRT5	SIRT4	PPARGC1A
List_of_target_antigens_in_pemphigus	cc66_6	PLEC	COL17A1	ITGB4	DST	PPL	EVPL	ERBIN
FYVE_domain	cc67_6	ZFYVE9	EEA1	HGS	ZFYVE16	RUFY1	RUNDC3A
Shelterin	cc68_7	ATR	TRRAP	TERF1	POT1	TINF2	ACD	PINX1	TERT
Glutamate_transporter	cc69_5	SLC1A2	MLC1	SLC1A1	SLC17A5	SLC1A4
Endosome	cc6_17	STX1A	RAB5A	RAB7A	RAB3A	RAB1A	RIMS1	RAB14	RAB11FIP1	TBC1D4	RABAC1	RABEP1	RIMS2	RAB25	ERC2	RAB23	DOC2A	GAPVD1	YWHAH	UNC13B
Cell_migration	cc71_35	PLS1	SOS1	RASGRF1	GAB2	EPGN	CDC42	RAC1	RHOA	PAK1	RAC3	RAC2	ARHGEF7	DOCK1	SEPT2	RHOG	TRIO	RND1	ANLN	DOCK2	SYNRG	RND3	RHOD	RND2	RHOH	RASGRP1	DOCK7	DOCK4	RCC2	DOCK8	FMNL2	DOCK3	DOCK9	DOCK6	DOCK11	ARHGAP31	BCR	PLD1	TIAM1	MAP3K11	ARHGDIA	ARHGAP5	ARHGAP32	IQGAP2	UBXN11
Endocytosis	cc72_4	TF	LDLR	SLC40A1	MSR1	HAMP
Metastasis_suppressor	cc73_10	EDN1	KISS1R	MUC1	NME1	CD82	PEBP1	LGI1	MED23	RASD1	RECK
ERM_protein_family	cc75_7	CD44	NF2	EZR	SLC9A3R1	MSN	RDX	MYLIP	VCAM1	SPN	ICAM3	SLC9A3R2
Podocyte	cc76_9	ALB	NPHS1	CTSB	GC	AHSG	MMP11	FETUB	ORM1	KIRREL3	AFP
MCF-7	cc78_6	PGR	ERBB2	RAD51C	DACH1	PIP	OSR1
Cohesin	cc79_18	SMC1A	PPP2CA	PPP2R1A	PPP2CB	PPP2R5A	PPP2R5C	PTPA	PPP2R1B	RAD21	PPP2R3A	PPP2R5D	SMC3	PPP2R5B	DDX11	PPP2R5E	PPP2R3B	CIP2A	REC8	ESPL1
COP9_signalosome	cc80_9	NEDD8	COPS6	COPS5	COPS2	COPS3	COPS4	COPS8	COPS7A	COPS7B
Pocket_protein_family	cc82_11	DAXX	E2F1	RBL2	RBL1	PLK3	ARHGDIB	CCNG1	CDKN2A	E4F1	SERTAD1	RB1	BRCA1	MDM2	RAF1	CDK2	CDK4	CDK6	HDAC1	CCNA2	PHB	BRF1	RBBP8
ADP_ribosylation_factor	cc83_13	ARF6	ARF1	ARF3	ARFGEF2	ARF5	ARL4A	ARF4	ARL3	ARL1	ARL2	ARFRP1	TRIM23	ARL4D	GGA3	CHRM3	CYTH1
TGF_beta_receptor	cc86_18	GDF9	BMP2	BMP15	BMP8B	BMP5	TGFB1	TGFB2	TGFBR3	GDF1	GDF2	GDF3	GDF5	GDF6	GDF10	GDF11	INHBA	INHA	INHBB
Toll-like_receptor	cc87_4	IRAK4	MYD88	IRAK1	IRAK2	TRAF6	IKBKB
Sodium_channel	cc88_5	SCN4A	CDKL5	SCN1A	SCN2A	SCN3A	SCN5A
Receptor_for_activated_C_kinase_1	cc89_17	TP73	STAT1	ITGB2	ITGB1	TYK2	JAK1	PRKCB	PDE4D	CCNA1	IFNAR2	PRKAR1A	PARD3	EIF6	PDE4B	PTPRM	ST7	OTUB1	IL31	STAT3	STAT2	FHL2
Gene_conversion	cc8_4	CYP21A2	XRCC3	QRFPR	XRCC2
TGF_beta_receptor_2	cc90_7	ENG	TGFBR1	HSP90AA1	CCNB2	TGFB3	AP2B1	STRAP	SMAD7	TGFB1
Androgen_receptor	cc91_13	NCOR1	NCOR2	SIN3A	TGFB1I1	NRIP1	NCOA4	NCOA6	BACH1	RCOR1	SIN3B	CRTC2	NCOA5	KCTD7	AR
ADAM	cc93_8	ADAM17	ADAM12	ADAM15	ADAMTS1	ADAM9	ADAM19	ADAM22	ADAM28
RING_finger_domain	cc94_46	TRAF6	BMI1	MNAT1	TRIM28	CBLB	MID1	TRIM24	AMFR	TRIM27	RNF2	RNF7	RING1	BIRC7	TRIM37	SYVN1	TRIM29	TRAIP	RCHY1	RNF4	CBLC	RNF11	LNX1	RNF14	TRIM63	RNF41	MID2	DTX1	RNF31	MIB1	TRIM31	MARCH7	TRIM33	RNF111	TRIM68	COP1	RNF40	TRIM3	TRIM9	PJA1	RNF135	RLIM	SH3RF1	RNF25	RNF128	PJA2	CBLL1	TRIM23
Xeroderma_pigmentosum	cc95_5	ERCC1	RAD23B	XPA	ERCC5	ERCC4
Leukotriene	cc96_9	ALOX5	LTC4S	ALOX12	FCER1A	CYSLTR1	CYSLTR2	PLA2G4A	COTL1	CYP4F2	ALOX5AP	GPR17
Filamin	cc97_10	CASR	FLNA	FHL2	RALA	FLNC	NPHP1	FLNB	FBLIM1	SH2B3	FILIP1	ITGB1	PSEN2
Interferon_regulatory_factors	cc98_10	IRF6	IRF3	IRF2	IRF7	IRF1	IFNA2	IRF4	IRF9	IRF8	IFNAR1	KAT2B
DNA_repair	cc99_29	BRCA1	BRCA2	XRCC1	NBN	GSTP1	CHEK1	XRCC6	PRKDC	XRCC5	PARP1	RPA1	MRE11	BARD1	TOP2B	TP53BP1	SUPT5H	NKX3-1	RAD50	APTX	CCNO	MDC1	NELFB	NELFA	RRM2B	PCNT	TERF2IP	RNF8	PARP2	CEP68	WRN	PCNA	ESR1	RAD51	ATR	CREBBP	JUN	OGG1	CHEK2	AKT1	RELA	SMARCA4	NPM1	BLM	FANCC	FANCA	FANCD2	FANCG	NCOA6
Glycolysis	cc9_51	LEP	SCT	GCG	UCP1	GCK	ADIPOQ	RETN	CORT	GHRL	IAPP	PC	PLN	SLC2A2	AGL	GLUD1	DPP4	LIPE	POU1F1	GLP1R	ALDOB	PPARG	GLP2R	PRKACA	PPARA	UCP2	UCP3	PDX1	LEPR	GPR119	G6PC	PRKAR2B	AZGP1	PDE4A	PFKM	ISL1	PFKL	PCK1	NFYC	PFKP	PFKFB2	ALDOC	PRDM16	RAPGEF2	PLA2G16	LMX1A	FGF21	RARRES2	PFKFB4
[truncated: 169 more columns]
