# Supplementary material for: Collective intelligence defines biological functions in Wikipedia as communities in the hidden protein connection network
Source: PLoS Comput Biol. 2020 Feb 18;16(2):e1007652. doi: 10.1371/journal.pcbi.1007652 (PMC7048313; doi:10.1371/journal.pcbi.1007652)
Supplement: S2 File — (ZIP) [file pcbi.1007652.s004.zip]

Archive with 2 entries (2 files):
- network2013.cys
- network2017.cys
